# Supplementary material for: Cholesterol metabolic reprogramming mediates microglia-induced chronic neuroinflammation and hinders neurorestoration following stroke
Source: Nat Metab. 2025 Sep 23;7(10):2099–116. doi: 10.1038/s42255-025-01379-7 (PMC12552130; doi:10.1038/s42255-025-01379-7)
Supplement: Supplementary file 3 — Medical Animal Target Lipidomics: Internal Standard Information [file 42255_2025_1379_MOESM3_ESM.xlsx]

## Sheet: Sheet1
Class	Class	Internal Standard	CAS	Source	Catalog number
Phosphatidylcholine	PC	PC(16:0/16:0)-d9	77165-56-1	Avanti	860352P
Eicosanoids	Eicosanoid	5S-HETE-d8	330796-62-8	Cayman	334230
Free fatty acid	FFA	Arachidonic Acid-d8	69254-37-1	Cayman	390010
Acylcarnitine	CAR	CAR(16:0)-d3	202480-73-7	sigma	55107
Cholesteryl ester	CE	CE(18:1)-d7	1416275-35-8	Avanti	700185M
Ceramide	Cer	Cer(d18:1/15:0)-d7	—	Avanti	860681P
Ceramide	Cer	Cer(d18:1-d7/16:0)	—	Avanti	860676P
Ceramide	Cer	Cer(d18:1-d7/18:0)	—	Avanti	860677P
Ceramide	Cer	Cer(d18:1-d7/24:0)	1840942-15-5	Avanti	860678P
Ceramide	Cer	Cer(d18:1-d7/24:1)	54164-50-0	Avanti	860525P
Phytoceramide	Cert	Cer(t18:0/22:0-d3)	2011762-87-9	Cayman	9003465
Ceramide-1-phosphate	CerP	CerP(d18:1/8:0)	474943-70-9	Avanti	860532P
Cholesterol	Cho	cholesterol-d7	83199-47-7	sigma	700041P
Coenzyme Q	CoQ	CoQ10-d9	303-98-0	Avanti	802891
Diacylglycerol	DG	DG(17:0/17:0)-d5	—	Avanti	800854P
Free fatty acid	FFA	FFA(16:0)-d31	39756-30-4	Supelco	68277
Bile acid	BA	GCDCA-d4	1201918-16-2	sigma	739715
Hexosylceramide	HexCer	HexCer(d18:1-d5/18:0)	2260670-13-9	Avanti	860638P
Lysophosphatidic acid	LPA	LPA(17:0)	799268-66-9	Avanti	857127P
Lysophosphatidylcholine	LPC	LPC(15:0)-d5	2342574-95-0	Avanti	870309L
Lysophosphatidylcholine	LPC	LPC(16:0)-d31	327178-91-6	Avanti	860397P
Lysophosphatidylcholine	LPC	LPC(17:0)-d5	2342575-12-4	Avanti	855679L
Lysophosphatidylcholine	LPC	LPC(18:1)-d7	2097561-13-0	zzstandard	IR-54029
Lysophosphatidylethanolamine	LPE	LPE(15:0)-d5	2342574-96-1	Avanti	856709L
Lysophosphatidylethanolamine	LPE	LPE(18:1)-d7	2260669-47-2	zzstandard	IR-54035
Lysophosphatidylglycerol	LPG	LPG(15:0)-d5	2342574-98-3	zzstandard	IR-54057
Lysophosphatidylglycerol	LPG	LPG(17:1)	1246298-11-2	zzstandard	ZL-20103
Lysophosphatidylinositol	LPI	LPI(17:1)	1246353-39-8	Avanti	850103P
Lysophosphatidylserine	LPS	LPS(17:1)	1246298-15-6	Avanti	858141P
Monoacylglycerol	MG	MG(18:1)-d7	2260669-49-4	Avanti	791646C
Phosphatidic acid	PA	PA(17:0/17:0)	154804-54-3	Avanti	830856P
Phosphatidylcholine	PC	PC(15:0/18:1(d7))	2097561-16-3	zzstandard	IR-54021
Phosphatidylcholine	PC	PC(16:0-d31/18:1)	179093-76-6	Avanti	860399P
Phosphatidylcholine	PC	PC14:0/14:0-d9	71479-88-4	Avanti	860342P
Phosphatidylethanolamine	PE	PE(15:0/18:1(d7))	2097561-15-2	zzstandard	IR-54033
Phosphatidylethanolamine	PE	PE(16:0-d31/18:1)	326495-44-7	Avanti	860374P
Phosphatidylethanolamine	PE	PE(17:0/14:1)-d5	2342575-78-2	Avanti	856721L
Phosphatidylethanolamine	PE	PE(17:0/18:1)-d5	2342575-56-6	Avanti	856719L
Phosphatidylethanolamine	PE	PE(17:0-22:4)-d5	2342575-44-2	zzstandard	IR-54054
Phosphatidylglycerol	PG	PG(15:0/18:1(d7))	—	Avanti	791640C
Phosphatidylglycerol	PG	PG(16:0/d31/18:1)	327178-87-0	Avanti	860384P
Phosphatidylinositol	PI	PI(16:0-d31/18:1)	799812-61-6	Avanti	860042P
Phosphatidylmethanol	PMeOH	PMeOH(16:0/16:0)	92609-89-7	zzstandard	ZL-20797
Phosphatidylserine	PS	PS(15:0/18:1(d7))	—	Avanti	791639C
Phosphatidylserine	PS	PS(16:0(d31)/18:1)	327178-96-1	Avanti	860403P
Phosphatidylserine	PS	PS(16:0/16:0)-d9	28152	cayman	28152
Sphingomyelin	SM	SM(d18:1/18:1)-d9	2260669-50-7	Avanti	791649C
Sphingomyelin	SM	SM(d18:1/20:1)-d9	2342574-48-3	Avanti	860742L
Sphingomyelin	SM	SM(d18:1/22:1)-d9	2342574-51-8	Avanti	860743L
Sphingomyelin	SM	SM(d18:1-d9/15:0)	—	Avanti	860686P
Sphingosine	SPH	SPH(18:1)-d7	1246304-34-6	Avanti	860657P
Triacylglycerol	TG	TG(14:0/16:1/14:0)-d5	944709-23-3	zzstandard	IR-54066
Triacylglycerol	TG	TG(16:0-15:1-16:0)-d5	2342574-85-8	Avanti	860910L
Triacylglycerol	TG	TG(17:0/17:1/17:0)-d5	958760-74-2	Avanti	860903P
