# Supplementary material for: Cholesterol metabolic reprogramming mediates microglia-induced chronic neuroinflammation and hinders neurorestoration following stroke
Source: Nat Metab. 2025 Sep 23;7(10):2099–116. doi: 10.1038/s42255-025-01379-7 (PMC12552130; doi:10.1038/s42255-025-01379-7)
Supplement: Supplementary file 4 — Changes in lipid species in CD11+ microglia during the acute and chronic stage post-MCAO [file 42255_2025_1379_MOESM4_ESM.xlsx]

## Sheet: shee1
Index	Formula	Compounds	Class I	Class II	Q1 (Da)	Q3	Approximate Retention Time (min)	sham-1	sham-2	sham-3	sham-4	sham-5	sham-6	mcao-3d-1	mcao-3d-2	mcao-3d-3	mcao-3d-4	mcao-3d-5	mcao-3d-6	mcao-30d-1	mcao-30d-2	mcao-30d-3	mcao-30d-4	mcao-30d-5	mcao-90d-1	mcao-90d-2	mcao-90d-3	mcao-90d-4	mcao-90d-5
LIPID-P-0090	C₅₀H₈₀O₂	CE(24:5)	ST	CE	744.7	369.3	11.7	N/A	N/A	N/A	N/A	N/A	N/A	257.733	517.981	127.053	646.039	236.756	569.67	1048.27	627.639	490.485	471.342	436.227	133.941	130.412	229.814	42.1355	171.851
LIPID-P-0092	C₄₉H₇₆O₂	CE(22:6)	ST	CE	714.628	369.35	11.3	3.87109	9.48485	55.4935	25.9931	13.2733	7.36258	3886.34	12242.1	4792.29	13190.4	6160.55	11562.5	18496.3	9736.09	5997.97	5585.24	6163.39	885.026	1446.22	1446.9	495.943	3280.34
LIPID-P-0093	C₅₁H₈₀O₂	CE(24:6)	ST	CE	742.7	369.3	11.5	N/A	N/A	N/A	N/A	N/A	N/A	411.849	1079.52	818.601	1923.75	777.843	2141.66	2783.87	1531.04	1194.47	1307.41	1481.03	85.4497	235.769	193.556	70.8665	548.085
LIPID-P-0075	C₄₇H₈₀O₂	CE(20:2)	ST	CE	694.657	369.35	11.9	N/A	N/A	N/A	N/A	N/A	N/A	572.369	828.653	712.24	1525.23	828.074	1079.36	1133.65	2152.58	1326.15	1935.84	1820.81	619.254	850.906	694.051	367.312	333.217
LIPID-P-0083	C₄₇H₇₆O₂	CE(20:4)	ST	CE	690.585	369.35	11.4	N/A	N/A	N/A	N/A	N/A	N/A	4057.86	5035.15	4916.31	9935.87	4462.42	5917.06	8861.87	10391.3	8183.2	6546.55	6878.54	1742.72	1223.91	1348.72	588.323	1589.07
LIPID-P-0079	C₄₇H₇₈O₂	CE(20:3)	ST	CE	692.644	369.35	11.6	36.2237	52.686	113.459	24.0352	28.8164	74.5685	2615.99	3607.87	2551.47	6994.69	3641.18	5298.75	5764.38	12867.2	10253.5	10371.1	7985.4	1944.9	2523.2	1951	940.507	1531.74
LIPID-P-0076	C₄₃H₇₀O₂	CE(16:3)	ST	CE	636.568	369.3	10.6	N/A	N/A	N/A	N/A	N/A	N/A	104.99	90.5542	72.3299	136.037	96.3228	190.208	328.976	564.272	141.745	434.047	251.618	65.7838	91.9082	87.9112	N/A	63.73
LIPID-P-0066	C₄₅H₇₈O₂	CE(18:1)	ST	CE	668.644	369.35	11.8	40.0377	44.4007	107.168	84.2597	36.2371	25.2213	2426.39	5347.91	2891.01	6906.12	4435.05	6695.81	4264.03	10972.5	5348.58	8569.63	5972.85	2353.48	2274.84	1927.73	962.231	1472.51
LIPID-P-0086	C₅₂H₈₄O₂	CE(24:4)	ST	CE	746.7	369.3	11.9	N/A	N/A	N/A	N/A	N/A	N/A	1669.94	3241.32	2366.85	6773.4	3220.87	4262.84	5731.98	6500.79	4365.51	4538.55	3844.18	956.335	1865.74	1357.56	456.81	960.624
LIPID-P-0073	C₄₅H₇₆O₂	CE(18:2)	ST	CE	666.628	369.35	11.6	111.26	97.9021	52.96	74.5259	44.9567	65.9087	1832.61	791.96	651.427	1585.12	797.493	739.177	1940.66	2077.78	1161.72	1468.88	1446.42	348.959	393.437	422.876	268.602	429.563
LIPID-P-1254	C₅₃H₈₈O₂	CE(26:4)	ST	CE	774.713	369.352	14.3	N/A	N/A	N/A	N/A	N/A	N/A	88.0022	223.056	199.061	301.15	261.059	188.599	613.52	594.013	293.983	407.551	246.199	118.037	287.586	373.074	63.2039	86.7509
LIPID-P-0084	C₄₉H₈₀O₂	CE(22:4)	ST	CE	718.66	369.35	11.7	6.20671	2.88136	25.47	11.8373	4.33206	5.12715	2012.02	3981.47	2510.95	6474.67	3143.24	5422.77	4665.3	7050.11	4486.36	4792.91	4270.51	1037.48	1195.11	971.551	422.786	877.464
LIPID-P-0052	C₂₇H₄₆O	Cholesterol	ST	Cholesterol	369.4	161.2	6.3	12344.4	4906.35	26237.8	10882.1	16152.6	8418.45	69701.7	84441.1	59712.3	129048	75900.4	122114	48437.9	99426.1	120304	95016.7	72117.6	41923.6	44046.1	18378.6	21195.2	30476.3
