# Supplementary material for: Cholesterol metabolic reprogramming mediates microglia-induced chronic neuroinflammation and hinders neurorestoration following stroke
Source: Nat Metab. 2025 Sep 23;7(10):2099–116. doi: 10.1038/s42255-025-01379-7 (PMC12552130; doi:10.1038/s42255-025-01379-7)
Supplement: Supplementary file 5 — Changes in lipid species in serum during the chronic stage post-MCAO [file 42255_2025_1379_MOESM5_ESM.xlsx]

## Sheet: shee1
Index	Formula	Compounds	Class I	Class II	Q1 (Da)	Q3	Approximate Retention Time (min)	mcao-90-1	mcao-90-2	mcao-90-3	mcao-90-4	mcao-90-5	mcao-90-6	sham-1	sham-2	sham-3	sham-4	sham-5	sham-6	sham-7	sham-8	sham-9
LIPID-P-1578	C₅₀H₇₅O₁₀P	BMP(22:6/22:6)	GP	BMP	884.544	385.274	8.5	0.0584532	0.0733972	0.053955	0.0620616	0.049518	0.0442832	0.0833844	0.0655994	0.0908542	0.0796144	0.0742432	0.0705874	0.0788386	0.0881564	0.0920288
LIPID-P-0037	C₂₁H₃₉NO₄	Carnitine C14:1	FA	CAR	370.297	85.1	1.5	0.0160626	0.057945	0.0533434	0.0376848	0.0499178	0.0703192	0.00852496	0.0101919	0.0253382	0.012423	0.0236338	0.0117166	0.010258	0.0128294	0.0125619
LIPID-P-0044	C₂₉H₅₅NO₄	Carnitine C22:1	FA	CAR	482.419	85.1	2.8	0.00221962	0.0017568	0.00154166	0.00189468	0.00184894	0.0024404	0.00253092	0.00304936	0.00389352	0.0036264	0.00343256	0.00273214	0.00286116	0.00245138	0.00233766
LIPID-P-0039	C₂₃H₄₃NO₄	Carnitine C16:1	FA	CAR	398.328	85.1	2.1	0.0262536	0.075396	0.0700792	0.0408408	0.0833208	0.0820368	0.0108121	0.0160648	0.0387148	0.0204748	0.0385676	0.0184816	0.019215	0.0152566	0.017535
LIPID-P-0025	C₂₅H₄₉NO₅	Carnitine C18-OH	FA	CAR	444.37	85.1	2.5	0.00373532	0.00295068	0.00281858	0.0029078	0.00343352	0.00402094	0.00476266	0.00404596	0.00495994	0.00492822	0.00379976	0.00371272	0.00609754	0.00385932	0.00326706
LIPID-P-0020	C₂₁H₄₁NO₅	Carnitine C14-OH	FA	CAR	388.307	85.1	2	0.000286404	0.0031528	0.00208746	0.00253212	0.00156879	0.00127769	0	0	0	0	0	0	0	0	0
LIPID-P-0004	C₁₁H₂₁NO₄	Carnitine C4:0	FA	CAR	232.155	85.1	1.2	0.0173786	0.00940496	0.0165154	0.0104839	0.0122324	0.0152422	0.0247688	0.0274484	0.020726	0.0223944	0.0131026	0.0285068	0.0148026	0.0192945	0.0430782
LIPID-P-0049	C₂₅H₄₅NO₄	Carnitine C18:2	FA	CAR	424.344	85.1	2.3	0.034101	0.0865952	0.0610258	0.0464852	0.0499102	0.0807768	0.0161194	0.0166483	0.0395042	0.017871	0.0361736	0.0235646	0.0200388	0.0188326	0.0160001
LIPID-P-1302	C₂₇H₄₅NO₄	Carnitine C20:4	FA	CAR	448.343	85.1	2.6	0.00524632	0.00639774	0.00531806	0.00580236	0.00442336	0.00731524	0.0028038	0.00228756	0.0058014	0.00261832	0.00237866	0.00254864	0.00262664	0.00218574	0.0024303
LIPID-P-0051	C₂₅H₄₅NO₅	Carnitine C18:2-OH	FA	CAR	440.339	85.1	2.1	0.00159899	0.00401276	0.00413216	0.00236688	0.0021436	0.0039015	0	0.000639264	0.000851392	0.000978032	0.0017251	0.00097656	0.000857288	0	0.000786238
LIPID-P-1623	C₄₆H₇₆O₂	SE(28:1/18:3)	ST	CASE	678.619	383.367	7.5	0.79346	0.826948	1.4623	0.987164	2.04224	1.91536	1.60338	2.6251	2.22808	2.62434	1.66402	4.51776	1.96034	2.31608	3.78932
LIPID-P-0093	C₅₁H₈₀O₂	CE(24:6)	ST	CE	742.7	369.3	11.5	1.91483	1.1528	1.75422	2.13884	1.99015	2.45992	1.89719	3.25032	4.00772	3.29918	2.635	4.39396	2.78978	2.41744	3.6481
LIPID-P-0090	C₅₀H₈₀O₂	CE(24:5)	ST	CE	744.7	369.3	11.7	0.692116	0.68772	0.654668	0.556696	0.578456	0.839372	1.59703	1.36761	1.78475	1.15224	1.07539	2.11784	1.08134	1.49838	1.86
LIPID-P-0087	C₄₇H₇₄O₂	CE(20:5)	ST	CE	688.613	369.35	11.2	71.92	50.1408	79.5336	49.65	110.926	63.0304	84.3864	180.66	148.409	131.434	95.1584	117.976	119.122	167.05	251.506
LIPID-P-0082	C₄₅H₇₂O₂	CE(18:4)	ST	CE	662.585	369.3	8.5	0.231922	0.107844	0.258546	0.151857	0.366496	0.216852	0.27812	0.347084	0.440496	0.304898	0.399916	0.413316	0.491118	0.35542	0.689652
LIPID-P-0079	C₄₇H₇₈O₂	CE(20:3)	ST	CE	692.644	369.35	11.6	113.022	103.523	124.418	73.4088	118.406	133.928	163.979	243.048	225.718	239.682	179.039	146.67	158.125	209.516	237.868
LIPID-P-0077	C₄₅H₇₄O₂	CE(18:3)	ST	CE	664.613	369.35	11.4	29.348	26.1068	50.2548	25.8136	34.6988	41.3412	40.2272	65.566	82.7152	65.058	44.0368	76.66	58.0788	67.1692	78.5564
LIPID-P-0075	C₄₇H₈₀O₂	CE(20:2)	ST	CE	694.657	369.35	11.9	1.77989	1.7212	2.65452	2.01902	1.93697	1.92928	2.75884	2.2105	3.85838	3.34512	2.8268	4.18752	2.3308	3.46394	3.68956
LIPID-P-0065	C₄₄H₇₆O₂	CE(17:1)	ST	CE	654.619	369.35	11.7	3.2084	2.66088	4.6658	2.9442	4.26828	3.23644	4.91368	5.01224	5.50552	5.58188	4.34664	6.06312	5.32756	6.47556	6.74984
LIPID-P-0086	C₅₂H₈₄O₂	CE(24:4)	ST	CE	746.7	369.3	11.9	0.205588	0.16048	0.237374	0.109064	0	0.146832	0.231934	0.191828	0.349316	0.299924	0.249036	0.584992	0.234186	0.3051	0.386706
LIPID-P-0092	C₄₉H₇₆O₂	CE(22:6)	ST	CE	714.628	369.35	11.3	249.568	266.816	309.14	254.362	189.197	275.778	282.6	319.788	471.314	338.58	230.204	407.716	341.562	371.874	343.66
LIPID-P-0106	C₄₂H₈₅NO₃	Cer(d18:0/24:0)	SP	Cer-NDS	652.661	266.2	10.6	0.00149137	0.000932492	0.00196196	0.00206408	0.00148867	0.00340958	0.00325706	0.00474982	0.003424	0.00488438	0.00306662	0.00483546	0.00353716	0.00186394	0.002686
LIPID-P-2434	C₄₂H₈₁NO₄	Cer(t17:2/25:0)	SP	Cer-NP	646.613	264.232	9.6	0.00232366	0.00292246	0.002608	0.00355818	0.00224056	0.00388988	0.00350774	0.00496104	0.00594952	0.00560718	0.00450198	0.0039953	0.0035067	0.00317734	0.0055742
LIPID-P-0124	C₄₂H₈₁NO₃	Cer(d18:1/24:1)	SP	Cer-NS	648.629	264.2	10.2	0.068171	0.0626332	0.0620656	0.050285	0.0542704	0.0620222	0.0777894	0.069312	0.0880198	0.0937286	0.0957996	0.0956998	0.0570848	0.0808798	0.0889018
LIPID-P-0218	C₃₉H₇₂O₅	DG(18:1/18:1)	GL	DG	638.582	339.538	10.1	0.317716	0.362164	0.494748	0.56229	0.36566	0.461966	0.578348	0.90706	0.703812	1.69747	0.85283	0.87608	0.387292	0.778406	1.03456
LIPID-P-0260	C₄₁H₆₈O₅	DG(18:1/20:5)	GL	DG	658.55	339.507	7.5	0.214692	0.103314	0.206956	0.209244	0.148452	0.217066	0.215424	0.321834	0.2706	0.39909	0.262142	0.324778	0.243544	0.313722	0.260376
LIPID-P-0224	C₃₇H₆₆O₅	DG(16:1/18:2)	GL	DG	608.535	311.491	7.5	0.085954	0.123745	0.141977	0.222398	0.168871	0.20327	0.207466	0.32332	0.282306	0.384026	0.301946	0.269036	0.110648	0.21076	0.277926
LIPID-P-0217	C₃₉H₇₂O₅	DG(18:0/18:2)	GL	DG	638.582	341.538	10.1	0.0560816	0.045374	0.0781624	0.0879416	0.0858948	0.0858892	0.119599	0.120516	0.106142	0.10964	0.144582	0.115222	0.0955164	0.0712288	0.119696
LIPID-P-0196	C₃₇H₇₀O₅	DG(16:0/18:1)	GL	DG	612.566	313.522	10	0.215016	0.148203	0.29154	0.292488	0.247188	0.37918	0.291274	0.508376	0.443316	0.623592	0.494552	0.447184	0.193959	0.4117	0.641128
LIPID-N-0083	C₁₇H₃₂O₂	FFA(17:1)	FA	FFA	267.232	267.232	1.9	4.00004	11.9635	19.3112	12.179	18.8828	19.5203	1.94709	3.01728	2.8419	3.90774	9.55232	4.22656	2.88334	3.87222	4.70632
LIPID-N-0084	C₁₈H₃₄O₂	FFA(18:1)	FA	FFA	281.248	281.248	2.1	285.596	1118.83	1489.52	908.5	1429.17	1397.05	144.856	173.278	238.36	305.864	980.648	265.19	174.41	304.062	304.146
LIPID-N-0085	C₁₉H₃₆O₂	FFA(19:1)	FA	FFA	295.264	295.264	2.4	1.72443	6.55924	7.4002	5.76476	7.67708	6.8886	0.969556	1.15562	1.69354	1.56358	5.45456	1.99792	0.885604	1.70749	1.88211
LIPID-N-0090	C₁₈H₃₂O₂	FFA(18:2)	FA	FFA	279.232	279.232	1.75	250.628	977.976	1355.59	893.94	1319.42	1475.94	153.531	144.26	188.03	203.076	790.6	284.552	170.116	262.242	206.62
LIPID-N-0072	C₁₅H₃₀O₂	FFA(15:0)	FA	FFA	241.217	241.217	1.76	6.61248	8.56844	8.33492	7.89048	7.68708	9.26436	7.46636	5.25072	6.51544	5.33708	7.13916	6.76144	5.7192	6.75388	7.38864
LIPID-P-0306	C₄₈H₉₁NO₈	HexCer(d18:1/24:1)	SP	HexCer-NS	810.682	264.2	10	0.286416	0.258012	0.278294	0.211726	0.211254	0.232584	0.286356	0.259812	0.345038	0.345888	0.422646	0.320118	0.23585	0.316962	0.33174
LIPID-P-0358	C₂₆H₅₄NO₇P	LPC(18:0/0:0)	GP	LPC	524.372	184.075	3.2	119.201	61.0672	62.9304	65.1112	55.9904	71.2588	91.764	120.613	131.098	124.587	140.572	115.593	106.39	121.018	106.901
LIPID-P-0362	C₂₈H₅₈NO₇P	LPC(20:0/0:0)	GP	LPC	552.403	184.075	3.8	1.5088	1.04197	0.94352	1.42617	1.31334	1.59223	1.38268	1.72373	1.93342	2.35014	1.34182	2.61626	1.81191	2.42022	2.05986
LIPID-P-1930	C₃₂H₆₂NO₇P	LPC(24:2)	GP	LPC	604.434	184.075	3.7	0.123244	0.0865916	0.0996792	0.095606	0.100477	0.0931728	0.134842	0.148412	0.140312	0.20705	0.156653	0.161357	0.13418	0.124319	0.15262
LIPID-P-0405	C₃₀H₆₀NO₆P	LPC(O-22:2)	GP	LPC-O	562.424	104.1	1.9	0.00517944	0.00638644	0.00684868	0.00532876	0.0043354	0.00603148	0.00727728	0.00846796	0.00750016	0.00680704	0.0111368	0.0101806	0.00517616	0.00716428	0.0076398
LIPID-P-0404	C₂₈H₅₆NO₆P	LPC(O-20:2)	GP	LPC-O	534.392	104.1	2.1	0.00983472	0.0094406	0.0114718	0.0102454	0.00766804	0.00999072	0.00869208	0.0136078	0.0115611	0.0148072	0.0168021	0.0167187	0.00877824	0.0136492	0.0171493
LIPID-P-0401	C₂₈H₅₈NO₆P	LPC(O-20:1)	GP	LPC-O	536.408	104.1	3.7	0.0114148	0.00814612	0.00943436	0.0097914	0.008308	0.0104777	0.0117729	0.0151346	0.0154457	0.0163831	0.02118	0.0130212	0.0113359	0.0152801	0.0151615
LIPID-P-0395	C₂₆H₅₆NO₆P	LPC(O-18:0)	GP	LPC-O	510.392	104.1	3.6	0.206294	0.139136	0.138648	0.150119	0.148274	0.145016	0.164779	0.20729	0.20195	0.205318	0.235062	0.23596	0.167963	0.198308	0.21451
LIPID-P-0393	C₂₂H₄₈NO₆P	LPC(O-14:0)	GP	LPC-O	454.33	104.1	1.9	0.0361932	0.0319136	0.0307502	0.03387	0.0448104	0.0377456	0.0417784	0.0534872	0.060548	0.0633008	0.0803724	0.0552776	0.0418084	0.057202	0.0619896
LIPID-P-0396	C₂₈H₆₀NO₆P	LPC(O-20:0)	GP	LPC-O	538.424	104.1	4.2	0.106398	0.0632692	0.0561268	0.0590604	0.0612064	0.0618796	0.093084	0.115802	0.122686	0.0971912	0.117056	0.0973172	0.089718	0.0924332	0.0902196
LIPID-P-0434	C₂₅H₄₂NO₇P	LPE(20:5)	GP	LPE	500.278	359.27	1.4	0.226258	0.159129	0.20665	0.184072	0.337846	0.269072	0.18678	0.437616	0.374152	0.383336	0.52612	0.319238	0.387526	0.359296	0.589776
LIPID-P-0429	C₂₅H₄₆NO₇P	LPE(0:0/20:3)	GP	LPE	504.309	363.301	1.7	0.335164	0.241388	0.304002	0.356532	0.31699	0.38242	0.661336	0.620056	0.757536	0.871288	0.694696	0.46106	0.496524	0.591356	0.385822
LIPID-P-0424	C₂₃H₄₄NO₇P	LPE(18:2/0:0)	GP	LPE	478.293	337.286	2.3	6.7658	6.3086	6.19748	6.67716	7.41076	9.52796	8.33608	8.86356	7.77476	10.2054	15.0463	13.1492	8.70144	11.254	10.8938
LIPID-P-0423	C₂₃H₄₄NO₇P	LPE(0:0/18:2)	GP	LPE	478.293	337.286	2.3	6.37036	6.1492	6.38476	6.8694	7.12588	8.73796	7.9918	8.89004	8.48524	10.5678	13.009	12.2248	8.43936	10.9778	11.0435
LIPID-P-0419	C₂₅H₅₀NO₇P	LPE(0:0/20:1)	GP	LPE	508.34	367.332	2.4	0.0600976	0.0816816	0.103986	0.104479	0.071038	0.089094	0.136278	0.182602	0.137838	0.206148	0.12839	0.184451	0.111462	0.140909	0.0967512
LIPID-P-0418	C₂₃H₄₆NO₇P	LPE(18:1/0:0)	GP	LPE	480.309	339.301	2.8	2.46514	1.80848	2.26794	1.85202	1.88521	2.37842	2.53648	2.78092	2.31846	2.78426	3.32438	3.20142	2.4255	3.2023	3.3341
LIPID-P-0417	C₂₃H₄₆NO₇P	LPE(0:0/18:1)	GP	LPE	480.309	339.301	2.8	2.52388	1.91876	2.239	2.07742	2.00594	2.585	2.52908	2.66894	2.58838	3.02462	3.64216	3.09142	2.02936	2.91132	3.0656
LIPID-P-0428	C₂₃H₄₂NO₇P	LPE(18:3)	GP	LPE	476.278	335.27	1.4	0.0799264	0.113084	0.0753364	0.100201	0.164808	0.164905	0.168352	0.177799	0.15819	0.178837	0.277098	0.327848	0.183241	0.329404	0.176217
LIPID-P-0412	C₂₅H₅₂NO₇P	LPE(20:0)	GP	LPE	510.356	369.348	2.8	0.046848	0.0370056	0.0240366	0.0647052	0.0569956	0.0920232	0.0682876	0.103515	0.0792648	0.106075	0.0466924	0.149838	0.11849	0.10897	0.0908996
LIPID-P-0411	C₂₃H₄₈NO₇P	LPE(18:0/0:0)	GP	LPE	482.325	341.317	3.3	5.09768	3.79298	3.99342	4.13528	3.56764	4.72324	6.504	7.14812	7.99164	8.21964	8.67408	6.87168	7.75764	6.86976	6.12856
LIPID-P-0408	C₂₁H₄₄NO₇P	LPE(16:0/0:0)	GP	LPE	454.293	313.286	2.6	5.33332	4.67884	5.21512	5.3666	5.24396	5.84968	5.64452	6.4662	6.77372	6.5118	6.92936	5.95176	6.1188	6.6706	6.26452
LIPID-P-0410	C₂₃H₄₈NO₇P	LPE(0:0/18:0)	GP	LPE	482.325	341.317	3.3	4.83012	4.14616	3.7521	3.76076	3.59068	4.78424	6.49428	6.55144	7.73468	8.01988	8.67172	6.98832	7.7768	7.02124	5.82396
LIPID-P-0440	C₂₃H₄₈NO₆P	LPE(P-18:0)	GP	LPE-P	466.3	294.4	3.7	0.216672	0.156587	0.189135	0.18424	0.172284	0.124629	0.215646	0.196381	0.255078	0.245878	0.255958	0.22453	0.21093	0.273524	0.247826
LIPID-N-0253	C₄₃H₈₀NO₈P	PC(15:0/20:3)	GP	PC	814.56	305.2	6.3	0.15584	0.1091	0.111134	0.099798	0.163409	0.147455	0.276474	0.191388	0.21177	0.198013	0.135025	0.171318	0.182533	0.185203	0.156262
LIPID-N-0205	C₃₉H₇₈NO₈P	PC(15:0/16:0)	GP	PC	764.544	283.2	6.3	0.114998	0.08269	0.0736408	0.12078	0.186985	0.184581	0.179471	0.288746	0.293758	0.191555	0.156689	0.21704	0.24866	0.38235	0.243092
LIPID-N-0229	C₄₀H₇₆NO₈P	PC(14:0/18:2)	GP	PC	774.529	279.2	5.6	1.50186	1.29428	1.16918	1.42334	1.65794	1.67981	1.7717	1.74072	2.16052	2.2899	1.64822	2.40344	1.3243	2.39344	2.93166
LIPID-N-0296	C₄₈H₈₆NO₈P	PC(18:0/22:5)	GP	PC	880.607	329.2	7.9	1.40218	0.986072	1.25527	1.37823	1.87387	1.21409	1.54444	1.96247	1.72995	1.86912	1.47934	1.74686	2.02576	2.01726	2.11962
LIPID-N-0308	C₄₈H₈₄NO₈P	PC(18:0/22:6)	GP	PC	878.591	283.2	7.3	20.0158	15.1118	16.0186	16.3168	15.557	16.5207	25.0818	24.1194	31.861	27.2986	23.2298	24.1206	28.745	24.7198	19.2134
LIPID-N-0292	C₄₆H₈₂NO₈P	PC(20:5/18:0)	GP	PC	880.607	329.2	6.8	1.2108	0.760488	0.614992	0.739584	1.49206	0.729968	1.20546	2.17396	1.76427	1.53949	1.36204	1.02546	1.94465	2.04092	1.93975
LIPID-N-0271	C₄₄H₈₀NO₈P	PC(18:3/18:1)	GP	PC	826.56	277.2	6	0.773896	0.568692	0.606772	0.517384	0.644336	0.4843	0.807588	0.71034	0.784364	0.88124	0.551728	0.879712	0.662736	0.981208	0.848124
LIPID-N-1016	C₄₁H₈₀NO₈P	PC(18:0/15:1)	GP	PC	790.56	283.264	6.7	2.75116	2.5366	2.46744	2.69608	2.51774	5.09392	5.57152	4.48772	7.21188	6.16408	2.87544	4.78896	6.58496	5.72128	2.5874
LIPID-N-0994	C₃₉H₇₈NO₈P	PC(13:0/18:0)	GP	PC	764.544	283.264	6.3	0.185458	0.1029	0.0626928	0.0869704	0.13302	0.158424	0.149807	0.29368	0.147757	0.243818	0.212624	0.141174	0.262246	0.275092	0.200082
LIPID-N-0913	C₅₀H₈₂NO₈P	PC(20:4/22:5)	GP	PC	900.575	303.232	6.5	0.0699648	0.171321	0.175894	0.258168	0.129324	0.252404	0.0649616	0.0313362	0	0.0538004	0.0427692	0.0409972	0.0461972	0.0337674	0.0451416
LIPID-N-0907	C₄₈H₉₄NO₈P	PC(18:0/22:1)	GP	PC	888.669	283.264	9.4	1.28999	0.81642	1.14254	1.04255	1.26808	1.30241	1.49216	1.6425	2.11786	2.40884	1.50145	2.43586	1.89711	2.5978	2.01352
LIPID-P-0561	C₄₈H₈₈NO₇P	PC(O-20:1/20:4)	GP	PC-O	822.638	184.075	6.9	0.33589	0.292686	0.354764	0.240926	0.235746	0.259432	0.387066	0.509532	0.49834	0.487316	0.455536	0.60046	0.444676	0.480408	0.457352
LIPID-P-0564	C₄₄H₇₈NO₇P	PC(O-16:1/20:5)	GP	PC-O	764.559	184.075	6.3	0.159327	0.07966	0.169658	0.0987524	0.124758	0.0953032	0.176116	0.353542	0.260048	0.194245	0.27721	0.22948	0.250188	0.27427	0.300918
LIPID-P-0559	C₄₄H₈₀NO₇P	PC(O-16:1/20:4)	GP	PC-O	766.575	184.075	6.6	2.68952	2.97058	2.19078	1.9264	1.63594	1.98373	3.32444	3.1103	3.0816	3.28184	2.81054	3.08592	3.6019	2.83848	2.21914
LIPID-P-0569	C₄₈H₈₄NO₇P	PC(O-18:1/22:6)	GP	PC-O	818.606	184.075	7	2.12302	2.13836	2.12116	1.70512	1.32925	1.61276	2.08376	2.79076	2.66432	2.42192	2.03684	2.4769	2.29092	2.4055	2.41226
LIPID-P-0566	C₄₈H₈₆NO₇P	PC(O-18:0/22:6)	GP	PC-O	820.622	184.075	6.5	0.594752	0.41516	0.508124	0.325866	0.449792	0.422756	0.51624	0.741364	0.655672	0.64794	0.476348	0.669584	0.674464	0.499176	0.771432
LIPID-N-1070	C₄₁H₇₆NO₈P	PE(18:0/18:3)	GP	PE	740.523	277.217	7.1	0.0656036	0.0215786	0	0.046166	0.029646	0.0929884	0.112838	0.193106	0.040236	0.109683	0.111832	0.138543	0.133975	0.28221	0.0794384
LIPID-N-0327	C₄₁H₈₂NO₈P	PE(18:0/18:0)	GP	PE	746.57	283.2	8.8	0.00283752	0.00268606	0.00144298	0.00383188	0.00273644	0.00533016	0.00523894	0.00807444	0.00588144	0.00756024	0.00653436	0.00686572	0.0062195	0.00582174	0.0052184
LIPID-N-0387	C₄₃H₇₈NO₈P	PE(20:4/18:0)	GP	PE	766.539	283.2	7.8	3.09472	3.34018	2.65864	2.74572	2.30676	4.5548	4.27972	4.7514	4.84984	5.77864	3.54914	3.98808	6.76412	4.67492	3.16498
LIPID-N-0353	C₄₁H₇₈NO₈P	PE(18:0/18:2)	GP	PE	742.539	279.2	7.9	0.906072	1.33555	0.800532	0.770772	1.18453	1.61879	1.95248	1.60542	1.05284	1.85314	1.43213	1.87968	1.71825	2.115	1.4688
LIPID-N-0415	C₄₅H₇₈NO₈P	PE(22:6/18:0)	GP	PE	790.539	283.2	7.6	0.73456	0.733692	0.699596	0.631676	0.72616	1.24449	1.35421	1.07094	1.47172	1.37479	0.884736	1.2482	1.70039	1.34877	0.642884
LIPID-N-0400	C₄₃H₇₆NO₈P	PE(18:0/20:5)	GP	PE	764.523	301.2	6.1	0.045336	0.0576184	0.0447592	0.0496492	0.0578816	0.0749516	0.068638	0.109091	0.0717936	0.0840088	0.0617152	0.0679692	0.108086	0.106406	0.0912444
LIPID-N-0854	C₄₂H₇₂NO₇P	PE(O-15:1/22:6)	GP	PE-O	732.497	327.232	7.2	0.0103535	0.0290496	0.0173734	0.0202996	0.0184236	0.0402384	0.0545316	0.0577984	0.050162	0.0388008	0.0293574	0.02326	0.0482564	0.0488856	0.027631
LIPID-N-0853	C₄₁H₇₀NO₇P	PE(O-14:1/22:6)	GP	PE-O	718.481	327.232	6	0.00528992	0.0112478	0.00460908	0.00729636	0.0046304	0.00627872	0.0105504	0.0218568	0.0176046	0.00870316	0.00846368	0.0107165	0.0155119	0.00943048	0.0138179
LIPID-N-0796	C₄₅H₈₄NO₇P	PE(O-18:0/22:4)	GP	PE-O	780.591	331.264	8.6	0.0717576	0.046852	0.096518	0.0577148	0.085192	0.103365	0.142242	0.21047	0.167749	0.205314	0.172559	0.146043	0.20003	0.146479	0.143714
LIPID-N-0851	C₄₉H₈₈NO₇P	PE(O-20:0/24:6)	GP	PE-O	832.622	355.264	8.3	0	0.00143979	0.0026221	0	0.00289572	0.00378322	0.0067386	0.0104324	0.00624908	0.0087724	0.008027	0.0070958	0.0120944	0.00928192	0.00451296
LIPID-N-0860	C₄₅H₇₈NO₇P	PE(O-20:3/20:4)	GP	PE-O	774.544	303.232	7.4	0.0122962	0.0188302	0.0150922	0.0151172	0.0142952	0.01651	0.0262552	0.0289802	0.031174	0.0314192	0.0206486	0.028803	0.0290094	0.0242086	0.0146269
LIPID-N-0859	C₄₅H₇₈NO₇P	PE(O-18:1/22:6)	GP	PE-O	774.544	327.232	7.4	0.80442	0.888296	0.662192	0.611	0.847068	0.805552	0.932104	1.13556	0.963448	1.09186	0.928872	1.00914	1.25366	1.05533	0.937452
LIPID-N-0863	C₄₆H₈₀NO₇P	PE(O-19:1/22:6)	GP	PE-O	788.559	327.232	8.4	0.0072236	0.0103706	0.00705788	0.00519628	0.00773204	0.0102368	0.0179266	0.0242814	0.0138457	0.0170366	0.0197969	0.0145403	0.023867	0.0197946	0.013116
LIPID-N-0865	C₄₇H₈₂NO₇P	PE(O-20:1/22:6)	GP	PE-O	802.575	327.232	8.5	0.146305	0.179013	0.181752	0.150595	0.186241	0.178988	0.370034	0.377986	0.346792	0.340786	0.331518	0.317016	0.445684	0.344742	0.276
LIPID-N-0867	C₅₁H₉₀NO₇P	PE(O-24:1/22:6)	GP	PE-O	858.638	327.232	9.5	0.00511712	0.00843268	0.00774064	0.00430376	0.0059764	0.00462752	0.00958936	0.0120548	0.0100648	0.00954588	0.008929	0.00829368	0.0146437	0.00960444	0.00867796
LIPID-N-0871	C₄₅H₇₆NO₇P	PE(O-18:2/22:6)	GP	PE-O	772.528	327.232	7	0.279232	0.334026	0.283544	0.28243	0.278234	0.409228	0.555364	0.5928	0.471328	0.336636	0.323116	0.502712	0.645616	0.45114	0.346414
LIPID-N-0873	C₄₇H₈₀NO₇P	PE(O-20:2/22:6)	GP	PE-O	800.559	327.232	7.5	0.023941	0.0219184	0.0181416	0.0173172	0.0167033	0.0242472	0.0347578	0.0342384	0.0417384	0.036504	0.0370986	0.0260586	0.0441964	0.0380038	0.0316348
LIPID-N-0858	C₄₄H₇₆NO₇P	PE(O-17:1/22:6)	GP	PE-O	760.528	327.232	6.8	0.0452384	0.0416928	0.0478772	0.0292634	0.0387642	0.0660268	0.0636764	0.06666	0.076234	0.0576568	0.0517192	0.0804016	0.0618816	0.0920608	0.0837736
LIPID-N-0797	C₄₅H₈₄NO₇P	PE(O-20:0/20:4)	GP	PE-O	780.591	303.232	8.55	0.355756	0.36285	0.389454	0.302072	0.352362	0.363026	0.810532	0.796668	0.662188	0.811396	0.640768	0.623184	0.743728	0.59784	0.476492
LIPID-N-0824	C₄₇H₈₆NO₇P	PE(O-20:0/22:5)	GP	PE-O	806.606	329.248	8.6	0.0183737	0.018734	0.0318858	0.0243756	0.043046	0.0353382	0.063268	0.0737364	0.0763492	0.0849192	0.0645424	0.0680448	0.0866468	0.0607696	0.0667248
LIPID-N-0803	C₄₉H₉₂NO₇P	PE(O-24:0/20:4)	GP	PE-O	836.653	303.232	10.2	0.00535724	0.00837036	0.00684412	0.0055108	0.00740924	0.00667672	0.0142713	0.0181275	0.0151059	0.016206	0.0138398	0.0130499	0.0153763	0.0137122	0.0113606
LIPID-N-0811	C₄₂H₇₆NO₇P	PE(O-17:1/20:4)	GP	PE-O	736.528	303.232	7.2	0.024739	0.0483072	0.0188618	0.0313516	0.0229862	0.0586692	0.088406	0.0761712	0.0549908	0.0263528	0.0438028	0.0683268	0.0917856	0.0691236	0.0563396
LIPID-N-0813	C₄₃H₇₈NO₇P	PE(O-18:0/20:5)	GP	PE-O	750.544	301.217	7.9	0.0564428	0.0576728	0.0487264	0.0393748	0.0576452	0.0404724	0.0670572	0.1037	0.0670244	0.07299	0.0695936	0.0697696	0.0832864	0.0805196	0.0749988
LIPID-N-0814	C₄₃H₇₈NO₇P	PE(O-18:1/20:4)	GP	PE-O	750.544	303.232	7.35	0.781276	0.85418	0.677092	0.66828	0.776908	1.11021	1.39234	1.47169	1.21628	1.20838	1.14297	1.1299	1.55961	1.16148	0.800064
LIPID-N-0818	C₄₅H₈₂NO₇P	PE(O-20:0/20:5)	GP	PE-O	778.575	301.217	8	0.0338932	0.032708	0.0272506	0.0193564	0.044072	0.0316084	0.0581272	0.0821644	0.061772	0.0677696	0.0577496	0.0488892	0.0712968	0.0635032	0.0556836
LIPID-N-0825	C₄₇H₈₆NO₇P	PE(O-22:1/20:4)	GP	PE-O	806.606	303.232	8.6	0.0219384	0.0238706	0.0275454	0.0270052	0.0296206	0.0284872	0.0989516	0.101879	0.0922924	0.0820924	0.075478	0.0732456	0.107443	0.0961888	0.0416164
LIPID-N-0826	C₄₇H₈₆NO₇P	PE(O-20:1/22:4)	GP	PE-O	806.606	331.264	8.6	0.00904352	0.00659648	0.0138531	0.00961268	0.0176577	0.017955	0.043402	0.051702	0.0556664	0.0486032	0.033744	0.0323928	0.05743	0.043214	0.0265336
LIPID-N-0829	C₄₉H₉₀NO₇P	PE(O-24:1/20:4)	GP	PE-O	834.638	303.232	10.1	0.00237658	0.00352194	0.00489784	0.00370742	0.00354808	0.00407716	0.00833316	0.0146379	0.0126476	0.0124012	0.00854164	0.00639336	0.0129168	0.0130679	0.00452664
LIPID-N-0831	C₄₁H₇₂NO₇P	PE(O-16:1/20:5)	GP	PE-O	720.497	301.217	6.5	0.038697	0.0349182	0.0139608	0.030592	0.0434312	0.0570544	0.0660896	0.101517	0.0634632	0.0583224	0.0630248	0.055612	0.0704968	0.0698312	0.0606708
LIPID-N-0833	C₄₁H₇₂NO₇P	PE(O-16:2/20:4)	GP	PE-O	720.497	303.232	6.5	0.00401356	0.00640812	0.00701004	0.0053606	0.00623696	0.010635	0.0200222	0.019209	0.0118624	0.00546588	0.0130552	0.010812	0.0146637	0.0114972	0.0136086
LIPID-N-0845	C₄₇H₈₄NO₇P	PE(O-20:1/22:5)	GP	PE-O	804.591	329.248	8.1	0.006582	0.00557884	0.00910256	0.00730768	0.0148707	0.00931328	0.0201608	0.0204432	0.0193231	0.020407	0.0206956	0.0175042	0.0315648	0.0243472	0.0204168
LIPID-N-0846	C₄₇H₈₄NO₇P	PE(O-20:0/22:6)	GP	PE-O	804.591	327.232	8.1	0.13907	0.162898	0.137602	0.139332	0.163486	0.146182	0.278946	0.340368	0.34699	0.35267	0.275598	0.267096	0.35085	0.262946	0.25871
LIPID-N-0801	C₄₇H₈₈NO₇P	PE(O-20:0/22:4)	GP	PE-O	808.622	331.264	9.1	0.039008	0.0286264	0.06715	0.0353492	0.0598808	0.0722172	0.139033	0.162767	0.138456	0.200278	0.142768	0.136892	0.186507	0.134986	0.12452
LIPID-N-0850	C₄₉H₈₈NO₇P	PE(O-22:0/22:6)	GP	PE-O	832.622	327.232	8.7	0.0091278	0.0119199	0.0132426	0.00918428	0.0131202	0.0142385	0.0260418	0.0310476	0.0228162	0.0327004	0.0254992	0.0261154	0.0341062	0.0249218	0.0205966
LIPID-N-0791	C₄₁H₇₆NO₇P	PE(O-18:2/18:2)	GP	PE-O	724.528	279.232	7.24	0.110251	0.299992	0.185916	0.0407268	0.141881	0.336414	0.759628	1.25494	0.50402	0.212612	0.52352	0.55188	0.350802	0.618616	0.629608
LIPID-N-0792	C₄₃H₈₀NO₇P	PE(O-16:0/22:4)	GP	PE-O	752.559	331.264	8.3	0.026674	0.0146724	0.0199643	0.0178589	0.025405	0.0325938	0.0257368	0.0497052	0.0349502	0.0346282	0.0377662	0.0294146	0.041686	0.0263004	0.0299276
LIPID-N-0731	C₄₁H₈₄NO₇P	PE(O-20:0/16:0)	GP	PE-O	732.591	255.232	9.22	0.0259924	0.0299136	0.0207174	0.0172494	0.034625	0.0264984	0.0622012	0.104662	0.0558604	0.041476	0.0598004	0.0484128	0.0883812	0.0881464	0.0467832
LIPID-N-0793	C₄₃H₈₀NO₇P	PE(O-18:0/20:4)	GP	PE-O	752.559	303.232	8.6	0.542444	0.576136	0.489148	0.355432	0.395844	0.422688	0.78126	0.802584	0.597276	0.764824	0.631296	0.602616	0.681932	0.600672	0.497032
LIPID-N-0741	C₄₃H₈₆NO₇P	PE(O-20:0/18:1)	GP	PE-O	758.606	281.248	9.4	0.170436	0.18343	0.236496	0.139804	0.27166	0.201052	0.368864	0.445468	0.26951	0.348026	0.3667	0.30761	0.357692	0.326792	0.341772
LIPID-N-0757	C₄₃H₈₄NO₇P	PE(O-20:0/18:2)	GP	PE-O	756.591	279.232	8.83	0.307954	0.350924	0.371412	0.277988	0.47784	0.374654	0.8225	0.892628	0.72576	0.724956	0.763636	0.68352	0.885748	0.682328	0.715932
LIPID-N-0760	C₄₃H₈₄NO₇P	PE(O-20:1/18:1)	GP	PE-O	756.591	281.248	8.83	0.0270936	0.0266714	0.0324992	0.0252088	0.0486324	0.0356312	0.0991444	0.0938712	0.0649328	0.0630208	0.0729916	0.049296	0.101644	0.101122	0.0589432
LIPID-N-0763	C₄₅H₈₈NO₇P	PE(O-18:1/22:1)	GP	PE-O	784.622	337.311	9.5	0.002799	0.00186633	0.00278534	0.00182303	0.00448048	0.00345362	0.00468284	0.00662736	0.00444472	0.00434136	0.00293162	0.00464904	0.00468188	0.00654108	0.0044704
LIPID-N-0762	C₄₅H₈₈NO₇P	PE(O-20:1/20:1)	GP	PE-O	784.622	309.279	9.5	0.00265102	0.00366666	0.00392796	0.00332648	0.00408112	0.00254156	0.005407	0.00704252	0.00501336	0.00510688	0.00499356	0.00497224	0.0085492	0.00631368	0.00364154
LIPID-N-0785	C₄₇H₉₀NO₇P	PE(O-24:2/18:1)	GP	PE-O	810.638	281.248	9.6	0.00215924	0.00253626	0.0040918	0.00300372	0.0066626	0.005709	0.0102041	0.0165816	0.009744	0.00775452	0.00875916	0.005866	0.0107082	0.014425	0.00640592
LIPID-N-0808	C₄₁H₇₄NO₇P	PE(O-18:3/18:2)	GP	PE-O	722.512	279.232	6.65	0.00875008	0.0705132	0.031843	0.0105512	0.0268222	0.063482	0.191753	0.17241	0.0946796	0.0230488	0.044936	0.172298	0.134991	0.090868	0.0932924
LIPID-N-0782	C₄₅H₈₆NO₇P	PE(O-22:1/18:2)	GP	PE-O	782.606	279.232	9	0.0101108	0.0117273	0.008214	0.0101218	0.0182253	0.013586	0.0419464	0.0417964	0.036931	0.0329942	0.0363028	0.0302396	0.0504756	0.0538396	0.0220176
LIPID-N-0780	C₄₅H₈₆NO₇P	PE(O-20:0/20:3)	GP	PE-O	782.606	305.248	9	0.0195086	0.0190654	0.0283722	0.0169991	0.027282	0.0275198	0.053346	0.0691096	0.050146	0.0581476	0.0556744	0.0506308	0.0625024	0.040594	0.0509836
LIPID-N-0773	C₄₁H₇₈NO₇P	PE(O-18:1/18:2)	GP	PE-O	726.544	279.232	7.7	0.391712	0.460312	0.372162	0.33082	0.58738	0.409932	0.837556	0.929476	0.592716	0.614024	0.627608	0.616488	0.860384	0.791708	0.573848
LIPID-N-0770	C₄₀H₇₆NO₇P	PE(O-17:1/18:2)	GP	PE-O	712.528	279.232	7.6	0.00388564	0.00405732	0	0.0026281	0.0035692	0.00836692	0.026303	0.0191679	0.0136663	0.010371	0.0239766	0.0190068	0.00770264	0.0113254	0.0202256
LIPID-N-0765	C₄₅H₈₈NO₇P	PE(O-22:1/18:1)	GP	PE-O	784.622	281.248	9.5	0.00243824	0.00279736	0.0039109	0.00255402	0.00547856	0.00425648	0.0114059	0.0125912	0.00838796	0.00679636	0.00733308	0.00644528	0.0130053	0.0122894	0.00695696
LIPID-N-0764	C₄₅H₈₈NO₇P	PE(O-22:0/18:2)	GP	PE-O	784.622	279.232	9.5	0.0362062	0.0472796	0.0500712	0.0398008	0.0580648	0.0579828	0.104703	0.143538	0.110636	0.121889	0.113376	0.102155	0.14193	0.096188	0.102142
LIPID-N-0784	C₄₅H₈₆NO₇P	PE(O-18:0/22:3)	GP	PE-O	782.606	333.279	9	0.00910908	0.0073036	0.0179842	0.00843076	0.0169371	0.0113016	0.0243948	0.0226246	0.022288	0.0294024	0.0207002	0.0182038	0.029762	0.0272388	0.0224958
LIPID-P-0632	C₄₃H₈₆NO₇P	PE(P-18:0/20:0)	GP	PE-P	760.622	369.337	8.3	0.404344	0.347162	0.554692	0.317438	0.480052	0.470636	0.75218	0.75068	0.61836	0.672904	0.621988	0.471844	0.775736	0.529004	0.68162
LIPID-P-0633	C₄₅H₉₀NO₇P	PE(P-20:0/20:0)	GP	PE-P	788.653	369.337	8.2	0.0997152	0.107822	0.143764	0.0644396	0.120201	0.0832488	0.159316	0.249292	0.059768	0.238634	0.283994	0.129868	0.217548	0.159087	0.237482
LIPID-P-0639	C₄₅H₈₈NO₇P	PE(P-18:0/22:1)	GP	PE-P	786.638	395.353	8.5	0.0484456	0.0787756	0.116342	0.0857328	0.0875188	0.0877456	0.20629	0.256722	0.167592	0.265496	0.221178	0.211126	0.220012	0.16012	0.157615
LIPID-P-0649	C₄₃H₈₀NO₇P	PE(P-18:0/20:3)	GP	PE-P	754.575	363.29	8.9	1.33793	1.21212	1.24063	0.868352	0.9708	1.08843	1.52263	1.67056	1.60469	1.66966	1.50519	1.40982	1.69921	1.53496	1.18626
LIPID-P-0650	C₄₅H₈₄NO₇P	PE(P-18:0/22:3)	GP	PE-P	782.606	391.321	8.5	0.120254	0.0588596	0.154082	0.125245	0.0143318	0.183495	0.244472	0.378764	0.394228	0.451576	0.31093	0.300712	0.357592	0.290022	0.247952
LIPID-P-0654	C₄₃H₇₈NO₇P	PE(P-18:0/20:4)	GP	PE-P	752.559	361.274	8.5	0.087002	0.126109	0.0888156	0.102328	0.0823564	0.179113	0.206886	0.217848	0.242736	0.238806	0.146206	0.205278	0.254788	0.184147	0.140166
LIPID-P-0660	C₄₅H₈₀NO₇P	PE(P-18:0/22:5)	GP	PE-P	778.575	387.29	8.6	4.36876	3.82528	3.72264	2.83324	3.55936	3.17288	4.67964	5.12732	5.52196	5.61052	4.10164	4.61632	5.57568	4.94964	4.61012
LIPID-P-0663	C₄₇H₈₂NO₇P	PE(P-20:0/22:6)	GP	PE-P	804.591	385.274	9.4	0.048984	0.0485852	0.0540692	0.040428	0.0570604	0.0597416	0.11052	0.0832248	0.0951152	0.106049	0.100863	0.091926	0.11324	0.106605	0.0496752
LIPID-P-0662	C₄₅H₇₈NO₇P	PE(P-18:0/22:6)	GP	PE-P	776.559	385.274	8.2	0.444236	0.481504	0.40618	0.332506	0.451232	0.297128	0.48562	0.539008	0.475352	0.542988	0.455336	0.495704	0.700016	0.568804	0.469704
LIPID-P-1375	C₄₃H₇₆NO₇P	PE(P-18:0/20:5)	GP	PE-P	750.544	359.259	7.7	0.143125	0.119473	0.105825	0.121323	0.21848	0.145598	0.231274	0.273296	0.173883	0.297326	0.221224	0.161376	0.210152	0.334784	0.168515
LIPID-P-1331	C₄₁H₇₈NO₇P	PE(P-18:0/18:2)	GP	PE-P	728.559	337.274	8.5	0.331712	0.354552	0.346246	0.259428	0.42192	0.335694	0.749148	0.668068	0.523312	0.489656	0.558688	0.514344	0.709204	0.708356	0.567256
LIPID-P-1353	C₄₁H₇₄NO₇P	PE(P-18:2/18:2)	GP	PE-P	724.528	337.274	8.4	0.0185955	0.0575128	0.0516108	0.0210998	0.0270406	0.084576	0.263852	0.214906	0.095984	0.0121302	0.114086	0.308694	0.151541	0.142601	0.108762
LIPID-P-1401	C₄₇H₈₀NO₇P	PE(P-20:1/22:6)	GP	PE-P	802.575	385.274	8.3	0.08839	0.0643504	0.0827776	0.0893432	0.0470196	0.0762428	0.147114	0.154339	0.129842	0.134932	0.121408	0.150562	0.158227	0.160605	0.13942
LIPID-P-1403	C₄₉H₈₄NO₇P	PE(P-22:1/22:6)	GP	PE-P	830.606	385.274	8.6	0.054244	0.0586396	0.0835376	0.0440588	0.0669896	0.038015	0.0828948	0.088958	0.0746376	0.132468	0.0803648	0.0662064	0.11815	0.0941048	0.0903104
LIPID-P-1381	C₄₇H₈₄NO₇P	PE(P-22:1/20:4)	GP	PE-P	806.606	361.274	8.5	0.0335826	0.0191122	0.0561684	0.0311994	0.033465	0.0254782	0.078478	0.0647532	0.0621116	0.0554804	0.0640152	0.0378892	0.084226	0.0952124	0.0352666
LIPID-N-0440	C₄₂H₈₁O₁₀P	PG(18:0/18:1)	GP	PG	775.557	281.2	5.8	0	0	0	0	0	0	0.106882	0.0588638	0.119624	0.12228	0.0864938	0.0950082	0.105001	0.115731	0.0878494
LIPID-N-1186	C₃₇H₆₅O₁₀P	PG(9:0/22:4)	GP	PG	699.424	157.123	2.9	0.116206	0.0758068	0.0974084	0.076744	0.073448	0.110264	0.107787	0.133141	0.125602	0.159803	0.137211	0.143309	0.135541	0.120752	0.157198
LIPID-N-1187	C₄₀H₇₁O₁₀P	PG(16:1/18:3)	GP	PG	741.471	277.217	4	0.0657008	0.0676804	0.0780156	0.0582194	0.0733964	0.0416712	0.070586	0.0944482	0.0893204	0.104854	0.0848656	0.125728	0.110819	0.08267	0.138306
LIPID-N-1183	C₄₆H₈₅O₁₀P	PG(22:1/18:2)	GP	PG	827.58	279.232	6.9	0.0396692	0.0164359	0.0218906	0.0205928	0.0242744	0.0492922	0.0466106	0.0441526	0.0333548	0.0624662	0.0405184	0.0647846	0.0493644	0.0728182	0.0496506
LIPID-N-1122	C₄₆H₉₁O₁₀P	PG(18:0/22:0)	GP	PG	833.627	283.264	8.8	0.729512	0.342	0.689164	0.35627	0.682674	0.603724	0.738422	1.13815	1.05563	1.2097	1.02714	0.990748	0.89174	0.982026	1.29731
LIPID-N-1225	C₅₀H₇₅O₁₀P	PG(22:6/22:6)	GP	PG	865.502	327.232	3.6	0.0363266	0.021921	0.0252184	0.0181297	0.0219758	0.032088	0.035511	0.0477528	0.0453238	0.0418532	0.0337738	0.0366424	0.0475066	0.0397328	0.0470886
LIPID-N-1147	C₄₆H₈₉O₁₀P	PG(18:0/22:1)	GP	PG	831.612	283.264	8.1	3.93194	2.65304	3.21736	2.5641	3.19868	3.77092	3.94988	5.1145	4.246	5.72754	4.98246	5.4962	4.5163	5.0122	5.39338
LIPID-N-0435	C₄₂H₈₃O₁₀P	PG(18:0/18:0)	GP	PG	777.577	283.2	7.2	0.027515	0.0227828	0.0238726	0.0169684	0.0204952	0.0274152	0.0289366	0.0331818	0.0278174	0.0435512	0.0336586	0.0330054	0.030016	0.0368292	0.0279792
LIPID-N-1167	C₄₈H₉₁O₁₀P	PG(18:0/24:2)	GP	PG	857.627	283.264	8.3	0.510148	0.237342	0.517152	0.318722	0.366572	0.463224	0.499634	0.69941	0.680608	0.834258	0.6886	0.655508	0.61504	0.565694	0.767146
LIPID-N-1432	C₄₆H₈₁O₁₃P	PI(15:0/22:4)	GP	PI	871.534	241.217	5.4	0.498424	0.481964	0.440812	0.506632	0.403112	0.61782	0.308474	0.336926	0.241802	0.40294	0.310634	0.420616	0.408276	0.34532	0.42266
LIPID-N-0556	C₄₉H₈₁O₁₃P	PI(18:1/22:6)	GP	PI	907.541	281.2	4.9	0.22499	0.20071	0.188737	0.176074	0.141574	0.16997	0.109699	0.164326	0.0763412	0.124006	0.0946396	0.104517	0.0944536	0.142906	0.163405
LIPID-N-1245	C₄₃H₇₀NO₁₀P	PS(18:0/20:0)	GP	PS	818.591	311.295	7.9	0.0186832	0.0326724	0.0565656	0.0417528	0.0433132	0.0324772	0.120152	0.053085	0.141918	0.0917992	0.0399572	0.0936448	0.06036	0.0802504	0.057651
LIPID-P-0741	C₄₂H₈₅N₂O₆P	SM(d18:1/19:0)	SP	SM	745.622	184.075	7.2	1.06011	1.13106	0.84184	0.69172	1.13	0.876628	1.20998	1.31227	1.44383	1.28328	0.968376	1.11907	1.1946	1.17951	1.57349
LIPID-P-0737	C₃₈H₇₇N₂O₆P	SM(d18:1/15:0)	SP	SM	689.56	184.075	5.5	3.23236	3.51954	2.9324	2.56126	2.94944	2.79504	1.96472	2.37636	2.06328	2.0563	2.12796	2.45664	2.42338	2.08856	2.68976
LIPID-P-0764	C₄₆H₈₉N₂O₆P	SM(d18:2/23:1)	SP	SM	797.654	184.075	7.5	1.19318	0.820884	0.567264	0.940728	0.887508	0.929352	1.35808	1.50567	1.4181	1.76812	1.40174	1.92045	1.65525	1.59726	1.5693
LIPID-P-1244	C₆₅H₁₀₀O₆	TG(18:2/22:5/22:6)	GL	TG	994.786	649.743	11.29	0.745708	1.16255	0.831888	0.920872	0.39265	1.08991	1.4435	1.86812	1.60162	1.51825	1.6901	1.08282	1.46481	1.82812	0.989464
LIPID-P-1205	C₆₁H₁₀₂O₆	TG(18:1/18:1/22:6)	GL	TG	948.797	649.753	11.2	0.21552	0.238996	0.254222	0.247746	0.126234	0.29662	0.470908	0.615832	0.500924	0.785556	0.699616	0.43528	0.313136	0.581276	0.376438
LIPID-P-1206	C₆₁H₁₀₂O₆	TG(18:0/18:2/22:6)	GL	TG	948.801	603.757	11.96	2.2597	2.4591	2.32934	2.85156	1.40366	3.37816	4.13842	6.73698	4.47932	7.43194	6.50836	4.19796	3.09922	5.11958	3.28708
LIPID-P-1182	C₆₁H₁₀₄O₆	TG(18:1/18:1/22:5)	GL	TG	950.818	603.774	12.1	0.193908	0.217874	0.262752	0.20616	0.13007	0.277612	0.317416	0.41208	0.345116	0.654724	0.514088	0.47581	0.2075	0.387728	0.38656
LIPID-P-1179	C₅₉H₁₀₀O₆	TG(16:1/16:1/24:5)	GL	TG	922.807	651.767	11.89	0.0483596	0.0359344	0.0332572	0.0467488	0.0371142	0.0812808	0.0592876	0.074856	0.0675856	0.171011	0.0977176	0.100167	0.0568028	0.0876368	0.111846
LIPID-P-1169	C₅₇H₉₆O₆	TG(18:2/18:2/18:3)	GL	TG	894.755	597.711	11.57	0.565912	0.846932	0.403188	0.656912	0.152721	1.12416	1.67948	0.984376	0.500448	1.18801	1.35584	2.1969	1.04105	1.39388	1.5165
LIPID-P-1181	C₆₁H₁₀₄O₆	TG(18:0/18:1/22:6)	GL	TG	950.818	605.774	12.1	0.269836	0.325388	0.221418	0.364618	0.16442	0.504722	0.519526	0.786304	0.484752	1.04524	0.881904	0.58399	0.46691	0.683058	0.522834
LIPID-P-1210	C₆₃H₁₀₆O₆	TG(18:1/20:3/22:4)	GL	TG	976.83	677.786	12.24	0.0227456	0.0435636	0.0646508	0.0314476	0.0353172	0.0534186	0.0628172	0.110875	0.0352986	0.129518	0.14493	0.127276	0.0569754	0.0905432	0.0542346
LIPID-P-1230	C₆₃H₁₀₂O₆	TG(18:0/20:4/22:6)	GL	TG	972.802	627.758	11.85	0.0538428	0.0557384	0.100793	0.0621688	0.0651344	0.0575592	0.14602	0.165631	0.142475	0.190409	0.14633	0.154496	0.095928	0.1736	0.114759
LIPID-P-1211	C₆₅H₁₁₀O₆	TG(18:1/22:1/22:6)	GL	TG	1004.86	659.821	12.84	0.0113888	0.00870232	0.00946072	0.0126714	0.00826496	0.0192621	0.02577	0.0178563	0.0169766	0.0449452	0.013906	0.033242	0.0147606	0.0382666	0.0378578
LIPID-P-2356	C₅₉H₁₀₄O₆	TG(18:0/18:2/20:3)	GL	TG	926.82	603.77	12.26	0.391208	0.291124	0.42004	0.38849	0.314204	0.407932	0.612698	0.995568	0.817792	1.97194	1.12394	1.02226	0.312304	0.855744	0.85088
LIPID-P-2352	C₅₉H₁₀₂O₆	TG(20:0/18:3/18:3)	GL	TG	924.8	629.76	11.3	0.0506952	0.0523162	0.0433524	0.0751736	0.0320274	0.106326	0.200202	0.142352	0.109466	0.233566	0.141512	0.168419	0.0771982	0.170478	0.0859008
LIPID-P-2351	C₅₉H₁₀₂O₆	TG(18:1/20:2/18:3)	GL	TG	924.8	625.76	11.3	1.11014	1.20196	1.06545	1.17913	0.621078	1.78431	1.6316	2.3258	1.62522	3.2059	2.72752	2.31838	1.10396	1.94462	1.6927
LIPID-P-2339	C₅₉H₁₀₆O₆	TG(20:0/18:2/18:2)	GL	TG	928.84	631.8	12.7	0.527822	0.778934	0.42897	0.826928	0.300762	0.793256	2.11064	1.46921	0.63712	2.93436	1.54318	2.01266	0.658676	1.74255	1.19157
LIPID-P-2338	C₅₉H₁₀₈O₆	TG(16:0/22:1/18:2)	GL	TG	930.85	633.81	12.99	0.128	0.262002	0.127382	0.300094	0.103973	0.351934	0.705188	0.408096	0.150074	1.19312	0.533704	0.725398	0.267832	0.682856	0.631228
LIPID-P-2367	C₅₈H₁₀₂O₆	TG(18:1/18:2/19:2)	GL	TG	912.81	601.77	12.29	0.00267228	0.00313148	0.00586328	0.0036738	0.00165698	0.00821816	0.0134146	0.0104714	0.016062	0.0261392	0.0104882	0.0073404	0.0038038	0.0119196	0.0094048
LIPID-P-2366	C₆₁H₁₀₄O₆	TG(18:0/16:1/24:6)	GL	TG	950.82	649.77	12.1	0.0206108	0.0287818	0.021258	0.0271304	0.0155714	0.0642332	0.0609772	0.11275	0.0521746	0.129493	0.0960648	0.0820672	0.0488014	0.0781408	0.0397796
LIPID-P-2378	C₆₃H₁₀₈O₆	TG(18:1/20:2/22:4)	GL	TG	978.84	679.79	12.41	0.0150477	0.0156546	0.0342616	0.034999	0.0173792	0.0293282	0.035436	0.058444	0.0412104	0.115784	0.0655712	0.0607502	0.0212816	0.0768928	0.0426988
LIPID-P-2368	C₆₁H₁₀₆O₆	TG(18:1/18:2/22:3)	GL	TG	952.82	653.78	12.41	0.139652	0.109441	0.133118	0.15582	0.1111	0.165977	0.185764	0.262508	0.216878	0.501332	0.342252	0.294824	0.125247	0.280278	0.285176
LIPID-P-2302	C₅₂H₉₄O₆	TG(15:1/17:1/17:1)	GL	TG	832.74	575.7	11.55	0.0143582	0.0130662	0.00946216	0.011799	0.0151052	0.041166	0.0422908	0.0335198	0.020019	0.0528758	0.0617692	0.0856696	0.021994	0.0710156	0.0723516
LIPID-P-2330	C₅₇H₁₀₀O₆	TG(18:1/17:2/19:2)	GL	TG	898.78	599.74	11.2	7.1258	9.25952	5.54134	8.15128	1.25994	9.7524	17.55	14.6094	8.32584	13.908	20.1168	23.9784	9.91376	15.1606	15.9202
LIPID-P-2327	C₅₇H₁₀₆O₆	TG(18:0/16:1/20:1)	GL	TG	904.81	603.77	11.7	0.579316	0.527168	0.458428	0.63202	0.426924	0.973224	1.34156	1.86413	1.0399	3.4211	2.992	1.90148	0.86264	1.89606	2.20292
LIPID-P-2324	C₅₅H₉₀O₆	TG(18:1/18:3/16:4)	GL	TG	864.71	599.67	10.56	0	0	0.00210968	0	0	0	0.011147	0.00950104	0.00182314	0.00644174	0.0182557	0.0437074	0.00633462	0.0116657	0.0201188
LIPID-P-2322	C₆₃H₁₀₆O₆	TG(16:0/20:3/24:5)	GL	TG	976.82	601.78	12.24	0.0233876	0.0293112	0.0203806	0.037179	0.0176633	0.0263604	0.0414672	0.0482326	0.0506116	0.110706	0.071347	0.0731508	0.030056	0.0421122	0.0390336
LIPID-P-2320	C₆₁H₁₀₂O₆	TG(16:0/20:2/22:6)	GL	TG	948.79	603.74	11.2	2.86878	2.76572	2.50808	2.79174	1.48478	3.84756	4.73614	7.8674	4.99872	8.76136	6.7807	5.03412	3.6816	5.7435	3.85856
LIPID-P-1156	C₆₁H₁₀₆O₆	TG(18:0/18:0/22:6)	GL	TG	952.834	607.79	12.41	0.0321952	0.0305932	0.0260614	0.0407426	0.0141004	0.0502246	0.0519612	0.0615544	0.0432032	0.104818	0.0696818	0.0629548	0.039046	0.0623744	0.0483292
LIPID-P-0916	C₅₅H₁₀₂O₆	TG(16:0/18:0/18:2)	GL	TG	876.79	575.747	11.5	0.779848	0.749872	0.532702	0.956616	0.410872	2.18016	1.97962	1.82893	1.00278	3.49114	3.1592	2.90928	1.24362	1.9509	2.71688
LIPID-P-0915	C₅₅H₁₀₂O₆	TG(16:0/18:1/18:1)	GL	TG	876.802	577.758	11.5	5.1536	4.08984	4.90588	5.3908	4.56424	8.89976	7.01344	12.2654	9.3818	27.4082	17.1048	13.8638	5.34928	10.772	18.1649
LIPID-P-0923	C₅₇H₁₀₆O₆	TG(18:0/18:1/18:1)	GL	TG	904.833	603.79	11.7	0.149704	0.164988	0.136917	0.115791	0.120388	0.210108	0.34699	0.54354	0.370808	0.894452	0.608344	0.538876	0.290794	0.750624	0.502404
LIPID-P-0945	C₆₃H₁₁₈O₆	TG(24:0/18:1/18:1)	GL	TG	988.924	603.88	13.89	0.00209186	0.00402428	0.00163816	0.00273008	0.0040946	0.00306856	0.00756624	0.00390422	0.00341446	0.0141506	0.00516802	0.0072848	0.00392062	0.008722	0.0126598
LIPID-P-0939	C₆₁H₁₁₄O₆	TG(22:0/18:1/18:1)	GL	TG	960.892	603.849	13.51	0.0064739	0.00665254	0.00247242	0.00562818	0.00718812	0.006691	0.0115285	0.0103638	0.00678078	0.036383	0.0142362	0.023666	0.0106474	0.026173	0.0272332
LIPID-P-0934	C₅₉H₁₁₀O₆	TG(18:0/18:2/20:0)	GL	TG	932.865	603.821	13.18	0.0208558	0.0226074	0.035805	0.0478506	0.0369716	0.0217328	0.0837448	0.0819056	0.0760498	0.27763	0.103643	0.0943096	0.0629146	0.148582	0.144738
LIPID-P-0798	C₅₅H₁₀₆O₆	TG(14:0/18:0/20:0)	GL	TG	880.833	551.79	13.11	0.0297658	0.0377008	0.045511	0.0404372	0.023763	0.0515608	0.0835432	0.058444	0.028664	0.087528	0.0818784	0.094688	0.0353896	0.0671184	0.0868696
LIPID-P-0861	C₆₀H₁₁₄O₆	TG(15:0/24:0/18:1)	GL	TG	948.888	649.844	13.7	0.00325028	0.00598662	0.00311956	0.00582	0.00356772	0.00682666	0.00759792	0.00939336	0.00406794	0.0128021	0.0139209	0.0186762	0.0062519	0.00775346	0.0139888
LIPID-P-0858	C₅₉H₁₁₂O₆	TG(16:0/18:1/22:0)	GL	TG	934.88	635.837	13.44	0.011074	0.0150593	0.0117598	0.0218904	0.014666	0.0302264	0.0454902	0.0413564	0.0219612	0.109363	0.0650432	0.0770716	0.0328854	0.052905	0.131166
LIPID-P-0852	C₅₇H₁₀₈O₆	TG(18:0/18:0/18:1)	GL	TG	906.849	605.805	11.9	0.0494344	0.064624	0.0637408	0.0814184	0.0373496	0.142198	0.130378	0.156083	0.0620228	0.184969	0.196419	0.154875	0.0668456	0.146225	0.173705
LIPID-P-0847	C₅₅H₁₀₄O₆	TG(16:0/18:0/18:1)	GL	TG	878.817	605.774	11.7	0.509254	0.684176	0.42634	0.813472	0.659882	1.53184	1.47015	1.67286	0.849256	4.12088	2.94184	2.11886	0.81292	1.80187	3.7686
LIPID-P-1111	C₅₉H₁₀₄O₆	TG(18:1/18:2/20:2)	GL	TG	926.815	629.771	12.26	0.592284	0.746914	0.480496	0.91908	0.30234	0.90176	2.56988	1.5848	0.547646	2.8792	1.65458	2.0264	0.748196	1.70311	1.11567
LIPID-P-1104	C₅₇H₁₀₀O₆	TG(18:1/18:2/18:2)	GL	TG	898.786	601.743	11.4	2.1386	2.66266	1.70401	2.33026	0.627368	3.27446	6.41972	4.364	2.56104	5.12488	5.17484	7.58208	2.76892	5.51888	4.8546
LIPID-P-1113	C₅₉H₁₀₄O₆	TG(18:0/18:3/20:2)	GL	TG	926.818	601.774	12.26	0.201788	0.186534	0.190069	0.189269	0.127535	0.240982	0.330854	0.383916	0.229302	0.584886	0.450252	0.430974	0.170753	0.407724	0.262112
LIPID-P-1117	C₅₉H₁₀₄O₆	TG(18:2/18:2/20:1)	GL	TG	926.816	599.773	12.26	0.281804	0.379212	0.16917	0.41596	0.0832872	0.408844	1.09554	0.617812	0.187917	1.19778	0.697524	0.747928	0.3443	0.788872	0.492604
LIPID-P-1152	C₅₉H₁₀₂O₆	TG(18:2/18:2/20:2)	GL	TG	924.802	627.758	12.14	0.187471	0.207718	0.17529	0.245204	0.0691192	0.226224	0.289526	0.3425	0.348116	0.423716	0.416984	0.425776	0.135177	0.289824	0.226782
LIPID-P-1142	C₅₇H₉₈O₆	TG(18:1/18:2/18:3)	GL	TG	896.771	597.727	11.1	0.772632	0.931656	0.598272	0.9494	0.212302	1.42058	2.22706	1.45913	0.803792	1.7533	1.9473	2.87336	1.1822	1.81522	1.78677
LIPID-P-1128	C₅₃H₉₀O₆	TG(16:0/18:2/16:4)	GL	TG	840.707	567.664	10.75	0	0	0	0	0	0.0123459	0.0159798	0.00774312	0.0016746	0.00911728	0.019475	0.0231172	0.0061239	0.019554	0.0138662
LIPID-P-1127	C₅₃H₉₀O₆	TG(14:1/18:2/18:3)	GL	TG	840.704	543.66	10.75	0.0064228	0.00730196	0.00798264	0.011265	0.0090984	0.0097888	0.0189196	0.0155888	0.0065117	0.0266872	0.0311696	0.0336076	0.0109302	0.028704	0.023743
LIPID-P-1126	C₆₃H₁₁₂O₆	TG(24:1/18:2/18:2)	GL	TG	982.88	685.836	12.97	0.00403844	0.0127731	0.00250636	0.0104289	0.00237016	0.0113496	0.0196071	0.0131558	0.00349252	0.027332	0.0227012	0.021162	0.00844104	0.0229406	0.017863
LIPID-P-1122	C₆₁H₁₀₈O₆	TG(18:2/18:2/22:1)	GL	TG	954.848	657.804	12.74	0.0167614	0.0353674	0.0133045	0.0299306	0.0110866	0.0362456	0.0873872	0.053758	0.0166692	0.156374	0.0624016	0.106325	0.040238	0.103015	0.0579816
LIPID-P-1157	C₆₁H₁₀₆O₆	TG(18:0/18:1/22:5)	GL	TG	952.832	651.788	12.41	0.0229136	0.0127956	0.011698	0.0192281	0.00863248	0.0147195	0.0232754	0.0376256	0.0163267	0.0556786	0.0491898	0.0359032	0.0347022	0.0191062	0.0311068
LIPID-P-1001	C₅₉H₁₀₈O₆	TG(20:1/18:2/18:0)	GL	TG	930.842	629.799	12.99	0.0832248	0.0879648	0.0757496	0.149858	0.044723	0.138935	0.284634	0.195625	0.069897	0.331842	0.21822	0.197466	0.0861128	0.19093	0.176986
LIPID-P-0999	C₅₉H₁₀₈O₆	TG(18:1/18:1/20:1)	GL	TG	930.848	603.804	12.99	0.303556	0.311522	0.32828	0.38109	0.338202	0.180901	0.923912	1.0491	0.542216	2.34824	1.11985	1.08045	0.298382	1.05564	0.96952
LIPID-P-0997	C₅₉H₁₀₈O₆	TG(18:1/18:2/20:0)	GL	TG	930.849	633.805	12.99	0.132158	0.20817	0.098224	0.313962	0.103189	0.370796	0.642964	0.388286	0.140677	1.16204	0.513942	0.645092	0.288944	0.689902	0.597188
LIPID-P-0994	C₅₈H₁₀₆O₆	TG(18:1/18:1/19:1)	GL	TG	916.819	617.776	12.8	0.0448032	0.0707872	0.0413044	0.0502696	0.0381198	0.0736236	0.113115	0.123488	0.0537952	0.23385	0.166383	0.113544	0.0516296	0.137305	0.102344
LIPID-P-0990	C₅₇H₁₀₄O₆	TG(18:0/18:1/18:2)	GL	TG	902.818	601.774	11.5	1.54374	1.27816	0.794384	1.35532	0.53984	2.2876	2.77754	3.06914	1.58772	4.72756	4.43956	4.45492	2.01368	3.06474	3.49144
LIPID-P-0988	C₅₇H₁₀₄O₆	TG(18:1/18:1/18:1)	GL	TG	902.818	603.774	11.5	3.72002	3.00728	3.81276	3.32088	2.64416	4.72546	5.5555	10.9575	6.75756	18.4133	13.0343	8.39896	3.52662	8.34266	9.25062
LIPID-P-1060	C₅₉H₁₀₆O₆	TG(16:0/18:1/22:3)	GL	TG	928.83	629.786	12.7	0.67678	0.85264	0.709312	1.17331	0.480134	1.08223	1.99061	2.11992	1.08036	4.05074	2.43408	2.28238	0.747218	2.27082	1.44339
LIPID-P-1056	C₅₇H₁₀₂O₆	TG(16:0/18:0/20:4)	GL	TG	900.802	599.758	11.4	1.17094	1.01538	0.571754	0.90884	0.260354	1.72234	2.218	1.80946	0.860024	3.23424	2.5362	2.93674	1.39919	2.0372	2.35648
LIPID-P-1053	C₅₇H₁₀₂O₆	TG(18:1/18:1/18:2)	GL	TG	900.802	601.758	10.9	7.15788	7.35604	6.41628	7.0236	2.7379	9.48144	12.075	15.0326	9.35832	21.7108	19.2912	17.2244	6.96576	13.635	12.1661
LIPID-P-1020	C₆₃H₁₁₆O₆	TG(24:0/18:1/18:2)	GL	TG	986.91	601.867	13.55	0.0045694	0.0079535	0.00429666	0.00721538	0.0056067	0.00925592	0.0193817	0.0135049	0.00367814	0.0399302	0.024584	0.0308202	0.011161	0.0285704	0.0241226
