# Supplementary material for: Cholesterol metabolic reprogramming mediates microglia-induced chronic neuroinflammation and hinders neurorestoration following stroke
Source: Nat Metab. 2025 Sep 23;7(10):2099–116. doi: 10.1038/s42255-025-01379-7 (PMC12552130; doi:10.1038/s42255-025-01379-7)
Supplement: Supplementary file 6 — Changes in lipid species in cerebrospinal fluid (CSF) during the chronic stage post-MCAO [file 42255_2025_1379_MOESM6_ESM.xlsx]

## Sheet: shee1
Index	Formula	Compounds	Class I	Class II	Q1 (Da)	Q3	Approximate Retention Time (min)	sham-1	sham-2	sham-3	sham-4	sham-5	sham-6	sham-7	mcao-90d-1	mcao-90d-2	mcao-90d-3	mcao-90d-4	mcao-90d-5	mcao-90d-6	mcao-90d-7	mcao-90d-8
LIPID-N-0001	C₂₆H₄₅NO₈S₂	taurolithocholicacid-3-sulfate	ST	BA	281.1	96.9	0.8	0.102232	0.0909229	0.113502	0.084242	0.241046	0.0957536	0.0895805	0.173893	0.170022	0.0849924	0.0908178	0.094185	0.099426	0.117561	0.152015
LIPID-N-0010	C₂₄H₄₀O₅	Ursocholic acid	ST	BA	407.4	407.4	1.5	0.297762	0.0984109	0.281796	0.315467	0.234683	0.179266	0.106414	0.332887	3.77631	0.159141	0.0961609	0.444552	7.5298	0.300725	0.257131
LIPID-N-0013	C₂₄H₃₈O₃	Glycoursodeoxycholic acid	ST	BA	448.5	73.8	12.3	0.0115686	0.00346989	0.00788583	0.00574544	0.00709093	0.0105568	0.0075347	N/A	0.00894585	0.0057314	N/A	0.00442392	N/A	N/A	0.00543091
LIPID-N-0014	C₂₄H₃₈O₃	lithocholicacid-3-sulfate	ST	BA	455.6	455.6	7.5	0.301776	0.0854603	0.209073	0.188581	0.287917	0.372604	0.193299	0.234685	0.298907	0.156034	0.146208	0.172035	0.268997	0.270477	0.221327
LIPID-N-0015	C₂₆H₄₃NO₆	Glycocholic acid	ST	BA	464.4	464.4	0.8	0.34433	0.310926	0.699906	0.644464	N/A	0.0469204	0.348586	0.135595	0.685145	0.555228	0.451935	0.54027	0.589141	0.289864	1.50295
LIPID-N-0016	C₂₆H₄₅NO₆S	Taurochenodeoxycholic acid	ST	BA	498.5	498.5	0.9	1.18764	0.394166	0.724672	0.905353	1.26854	0.835504	0.64637	1.09351	36.46	0.289211	0.396177	0.963245	14.2727	0.864713	0.693622
LIPID-N-0017	C₂₆H₄₅NO₇S	Taurocholic acid	ST	BA	514.7	514.7	4.5	0.737036	0.215762	0.52634	0.704487	1.44766	1.0986	0.265912	0.817318	25.0292	0.187472	0.34263	0.697705	57.5765	0.616045	0.352122
LIPID-P-1577	C₅₀H₇₇O₁₀P	BMP(22:5_22:6)	GP	BMP	886.559	387.29	9.6	0.234718	0.0308314	0.101237	0.135075	0.152757	0.124535	0.11805	0.0908276	0.190522	0.136294	0.0775161	0.124619	0.151408	0.171296	0.138237
LIPID-P-0028	C₁₂H₂₁NO₄	Carnitine C5:1	FA	CAR	244.155	85.1	2.5	0.001068	0.000257693	0.000141369	0.000493725	0.00217367	0.00101832	0.0006267	0.000972247	0.00121197	0.000528764	0.000487417	0.00369218	0.0010019	0.000348947	0.00141903
LIPID-P-0027	C₁₁H₁₉NO₆	Carnitine C4:1-2OH	FA	CAR	262.129	85.1	2.4	0.00246152	0.000983909	0.00152572	0.00189897	0.00401581	0.00278049	0.0018246	0.00190678	0.00262316	0.00123312	0.00140201	N/A	0.00216625	0.00155325	0.00176887
LIPID-P-0026	C₁₀H₁₇NO₆	Carnitine C3:1-2OH	FA	CAR	248.113	85.1	2.6	0.00157358	0.00037604	0.00107849	0.0011523	0.00114229	0.00109912	0.00156603	0.00133876	0.00183369	0.000547848	0.0005167	0.00209558	0.00096278	0.000413139	0.000912828
LIPID-P-0023	C₂₅H₄₉NO₄	Carnitine C18:0	FA	CAR	428.375	85.1	3.2	N/A	0.000442517	0.00117822	0.00076278	0.00134183	0.00116969	0.000302326	0.000465544	0.000757314	0.000167928	0.000476161	0.00107685	0.00066	0.000547776	0.000823933
LIPID-P-0021	C₂₃H₄₅NO₄	Carnitine C16:0	FA	CAR	400.344	85.1	2.6	0.00104834	0.00117686	0.00204551	0.00119193	0.00397853	0.00227577	0.00144816	0.00150989	0.00292908	0.000753048	0.000912574	0.00473056	0.00124951	0.000352373	0.00126386
LIPID-P-0016	C₁₉H₃₇NO₅	Carnitine C12-OH	FA	CAR	360.276	85.1	3.1	0.000894388	0.000145713	0.000339836	0.000526131	0.00182368	0.000899308	0.000384454	0.000466687	0.000486009	0.00021252	0.000249986	N/A	0.000347344	0.000460741	0.000991011
LIPID-P-0007	C₁₃H₂₅NO₄	Carnitine C6:0	FA	CAR	260.187	85.1	2.3	0.00796052	0.00223624	0.00339244	0.00536291	0.00640384	0.00883776	0.00371868	0.00785394	0.00556102	0.00346104	0.00296652	0.00422526	0.00475603	0.00577352	0.00450751
LIPID-P-0010	C₁₅H₂₉NO₄	Carnitine C8:0	FA	CAR	288.218	85.1	2.6	0.0048026	0.00120848	0.00167856	0.00173577	0.00680607	0.00551596	0.00166939	0.00390586	0.00316594	0.00112567	0.00134951	N/A	0.00352219	0.00436691	0.00341647
LIPID-P-0008	C₁₂H₂₃NO₅	Carnitine C5-OH	FA	CAR	262.166	85.1	2.1	0.00257344	0.000804314	0.00166439	0.00193224	0.00391709	0.00323832	0.00140507	0.00182512	0.0022044	0.00100763	0.00110083	0.00432152	0.00181352	0.0019204	0.00163328
LIPID-P-0006	C₁₁H₂₁NO₅	Carnitine C4-OH	FA	CAR	248.15	85.1	2.4	0.00123792	0.000467634	0.00109336	0.000995953	0.00135333	0.00143283	0.00181937	0.00104834	0.00237782	0.00061776	0.000662443	0.00288704	0.000943113	0.000518043	0.000962906
LIPID-P-0004	C₁₁H₂₁NO₄	Carnitine C4:0	FA	CAR	232.155	85.1	2.3	0.00289623	0.00100747	0.00221627	0.00240429	0.00435208	0.00257806	0.00158073	0.00245569	0.00402465	0.00124874	0.00163421	0.00472228	0.00230202	0.00210847	0.00199422
LIPID-P-0003	C₁₀H₁₉NO₄	Carnitine C3:0	FA	CAR	218.14	85.1	2.6	0.00379638	0.00103813	0.00256398	0.00231323	0.00789493	0.00367856	0.00193192	0.00302353	0.00446763	0.00164907	0.00156083	0.00647175	0.00220457	0.00257657	0.00220923
LIPID-P-0011	C₁₃H₂₃NO₆	Carnitine C6-2OH	FA	CAR	290.161	85.1	2.7	0.0762664	0.0200945	0.0327158	0.0450261	0.0822293	0.104062	0.0295366	0.0714894	0.0588034	0.0328048	0.0293016	0.0394984	0.0519987	0.0612891	0.0471796
LIPID-P-0035	C₁₉H₃₅NO₄	Carnitine C12:1	FA	CAR	342.265	85.1	3.1	0.00258998	0.000521171	0.000964594	0.000821287	0.00157221	0.0018463	0.00064815	0.00140032	0.00147218	0.000736804	0.000869313	0.00487652	0.00153552	0.00155752	0.00116846
LIPID-P-0001	C₇H₁₅NO₃	DL-Carnitine	FA	CAR	162.113	85.1	3.3	0.0302418	0.0123085	0.0206518	0.0262623	0.0522061	0.0390831	0.0516795	0.0202896	0.0362708	0.014999	0.0183085	0.0459136	0.0286456	0.0241569	0.023668
LIPID-P-0045	C₂₅H₄₇NO₅	Carnitine C18:1-OH	FA	CAR	442.355	85.1	3.4	0.00236928	0.000814157	0.00137221	0.00220535	0.000879033	0.00179505	0.0009379	0.00138552	0.00216402	0.00085954	0.00156585	0.00278496	0.00146085	0.00212951	0.00190808
LIPID-P-0046	C₁₇H₂₉NO₄	Carnitine C10:2	FA	CAR	312.218	85.1	34.1	0.000616408	0.000187946	0.000214622	0.000488125	0.000583947	0.00105479	0.000301178	0.00133338	0.000492366	0.00020112	0.000258101	N/A	0.000560179	0.00105944	0.000347529
LIPID-P-0042	C₂₅H₄₇NO₄	Carnitine C18:1	FA	CAR	426.36	85.1	2.7	N/A	0.00025215	0.000376887	0.000509816	0.00179377	0.00082054	0.00032634	0.000387901	0.00116959	0.000303139	0.000173719	0.00096921	0.00078338	0.000550368	0.000457004
LIPID-P-0002	C₉H₁₇NO₄	Carnitine C2:0	FA	CAR	204.124	85.1	2.1	0.0654756	0.0248942	0.04643	0.0503293	0.154146	0.0630604	0.059594	0.0780876	0.129435	0.0390891	0.0440748	0.229336	0.0420405	0.0376757	0.0513713
LIPID-P-0083	C₄₇H₇₆O₂	CE(20:4)	ST	CE	690.585	369.35	11.4	0.308522	1.02728	1.10719	2.00715	9.26347	3.3878	0.74487	5.52839	1.07848	0.488988	0.709374	2.81793	1.09975	1.06481	0.790372
LIPID-P-0073	C₄₅H₇₆O₂	CE(18:2)	ST	CE	666.628	369.35	11.6	1.32902	2.77142	6.21817	0.747253	11.6988	6.6315	1.04718	12.3172	2.96454	0.739036	1.44927	7.98305	1.10557	1.84119	1.89148
LIPID-P-1951	C₃₈H₇₃NO₅	Cer(t18:1/20:1(2OH))	SP	Cer-AP	606.546	262.253	8.2	0.143845	0.0270194	0.0812483	0.0848867	0.0560613	0.0888827	0.075929	0.0729341	0.0757913	0.0467752	0.060303	0.100333	0.096528	0.116126	0.0716772
LIPID-P-1968	C₃₈H₇₃NO₅	Cer(t20:2/18:0(2OH))	SP	Cer-AP	606.546	288.269	8.2	0.248565	0.047346	0.152019	0.145171	0.100505	0.14232	0.131244	0.108628	0.168944	0.0783056	0.092257	0.167383	0.182347	0.157772	0.139252
LIPID-P-1980	C₃₈H₇₃NO₅	Cer(t22:1/16:1(2OH))	SP	Cer-AP	606.546	318.316	8.2	0.0528127	0.0115453	0.0306086	0.0277694	0.0200439	0.0283823	0.0241408	0.0253082	0.0267385	0.0204714	0.022694	0.0350932	0.0404657	0.0458801	0.0315105
LIPID-P-1993	C₃₈H₇₃NO₅	Cer(t26:1/12:1(2OH))	SP	Cer-AP	606.546	374.378	8.2	0.122366	0.0196004	0.0571917	0.0509381	0.0426348	0.0719063	0.0428832	0.0451555	0.0648347	0.029179	0.0373475	0.071463	0.092664	0.0611871	0.0553873
LIPID-P-1964	C₃₈H₇₃NO₅	Cer(t20:0/18:2(2OH))	SP	Cer-AP	606.546	292.3	8.2	0.0411299	0.0097136	0.0230467	0.0202434	0.0210377	0.027251	0.0172556	0.024414	0.0322126	0.0143974	0.0208036	0.0349219	0.0294133	0.0361287	0.0296417
LIPID-P-2579	C₄₂H₈₃NO₄	Cer(d24:1/18:0(2OH))	SP	Cer-AS	648.629	348.362	10.3	13.7716	2.07239	11.2831	6.38263	5.47913	7.45689	5.5664	11.5865	7.41394	2.94357	4.43943	6.8691	9.47607	14.2948	11.8319
LIPID-P-2526	C₆₀H₁₁₇NO₄	Cer(d18:1/42:1(2OH))	SP	Cer-AS	898.895	264.269	0	N/A	0.00212184	0.00390611	N/A	N/A	N/A	N/A	0.00205409	N/A	N/A	N/A	N/A	N/A	N/A	N/A
LIPID-P-2555	C₄₄H₈₇NO₄	Cer(d20:1/24:0(2OH))	SP	Cer-AS	676.66	292.3	10.85	0.00427816	0.00321206	0.00914356	0.00199889	0.00141311	0.00232362	0.00098965	0.00235862	0.0023916	0.00185687	0.000620078	0.00349176	0.00284829	0.00315165	0.00223577
LIPID-P-2586	C₃₉H₇₁NO₄	Cer(d24:3/15:1(2OH))	SP	Cer-AS	600.535	344.331	0	0.297299	0.0505494	0.335028	0.206273	0.129972	0.168116	0.147271	0.2081	0.187122	0.104404	0.130815	0.205976	0.218958	0.211595	0.230243
LIPID-P-2012	C₃₇H₇₅NO₃	Cer(d16:0/21:0)	SP	Cer-NDS	564.571	256.263	8.55	0.0974339	0.0152383	0.0853022	0.0445052	0.0457806	0.0510457	0.041362	0.0500963	0.051978	0.0264289	0.0308683	0.0522125	0.0688233	0.0613493	0.0609228
LIPID-P-2013	C₃₅H₇₁NO₃	Cer(d17:0/18:0)	SP	Cer-NDS	536.54	270.279	7.85	0.0356466	0.0068212	0.0293488	0.0166383	0.0175909	0.022993	0.0162983	0.0204736	0.0240216	0.0100378	0.0106949	0.0224587	0.0327889	0.0305826	0.0212332
LIPID-P-2019	C₃₇H₇₃NO₃	Cer(d18:0/19:1)	SP	Cer-NDS	562.556	284.295	8.2	0.949822	0.157964	0.789544	0.48251	0.389224	0.497932	0.403492	0.594988	0.565932	0.261906	0.35808	0.516865	0.684967	0.713727	0.60995
LIPID-P-2393	C₃₅H₆₉NO₄	Cer(t14:1/21:0)	SP	Cer-NP	550.519	224.201	7.6	0.0332562	0.00606971	0.0131778	0.0149503	0.0093378	0.0221817	0.0140213	0.0119565	0.0240818	0.00964152	0.0151816	0.0191748	0.0181116	0.0213473	0.0196872
LIPID-P-2433	C₄₁H₇₇NO₄	Cer(t17:2/24:1)	SP	Cer-NP	630.582	264.232	0	0.00473156	0.000745363	0.00731617	0.000586435	0.00299278	0.00631747	0.0028147	0.00317483	0.00177116	0.00111995	0.00151051	0.00343859	0.00217857	0.00304678	0.00253508
LIPID-P-2452	C₃₅H₆₉NO₄	Cer(t18:1/17:0)	SP	Cer-NP	550.519	280.263	7.6	0.0190108	0.00237174	0.0117782	0.00807113	0.009066	0.00678995	0.00779225	0.00967129	0.00861515	0.00719932	0.005855	0.0097547	0.006994	0.0114807	0.0132813
LIPID-P-2458	C₄₃H₈₇NO₄	Cer(t21:0/22:0)	SP	Cer-NP	664.66	324.326	10.9	0.0104018	0.00208121	0.0113206	0.00653893	0.00345334	0.00575617	0.00456383	0.00884876	0.00611699	0.0023582	0.00573378	0.0057551	0.00783513	0.0123875	0.00680478
LIPID-P-2075	C₄₂H₇₉NO₃	Cer(d18:1/24:2)	SP	Cer-NS	628.603	264.269	9.05	0.00208159	0.000739669	0.00295632	0.00175172	0.00157167	0.00192128	0.00419021	0.00207943	0.00454622	0.000274159	0.0011948	0.00407101	0.000265206	0.00177013	0.00186052
LIPID-P-0113	C₃₈H₇₅NO₃	Cer(d18:1/20:0)	SP	Cer-NS	594.583	264.2	10	0.00434526	0.00290066	0.00544008	0.00310237	0.00305316	0.00348597	0.00298059	0.00403704	0.00327653	0.00120368	0.00191441	0.00562585	0.00463331	0.00248359	0.00347329
LIPID-P-2079	C₄₆H₈₇NO₃	Cer(d18:1/28:2)	SP	Cer-NS	684.665	264.269	10.2	N/A	0.000506023	N/A	N/A	0.00116585	N/A	N/A	0.00115698	0.00041616	0.00029253	0.00107123	0.00121502	0.00169553	0.00160624	0.00165956
LIPID-P-2103	C₄₄H₈₇NO₃	Cer(d20:1/24:0)	SP	Cer-NS	660.665	292.3	10.5	0.00903583	0.00677863	0.00662483	0.00325349	0.00444401	0.00204757	0.000320964	0.00463609	0.00693197	0.00142601	N/A	0.0054132	0.00239253	0.00660113	0.00607294
LIPID-P-2047	C₄₂H₈₃NO₃	Cer(d16:1/26:0)	SP	Cer-NS	632.634	236.237	10.3	0.0017619	0.00188881	0.00455933	0.00270699	0.00203742	0.00159906	N/A	0.00387971	0.00171815	0.000688844	0.0010672	0.00181983	0.00131743	0.00269559	0.00309421
LIPID-P-0136	C₃₆H₆₉NO₃	Cer(d18:2/18:0)	SP	Cer-NS	564.6	262.3	8.1	0.0221536	0.00718403	0.0275901	0.0151035	0.0309499	0.039375	0.0147562	0.0125765	0.0193532	0.0053622	0.0104754	0.0374702	0.0292321	0.0229823	0.0302223
LIPID-P-2106	C₄₅H₈₉NO₃	Cer(d20:1/25:0)	SP	Cer-NS	674.681	292.3	11.05	0.00528593	0.00295803	0.00247608	0.00177439	0.00170288	0.00408423	0.00168462	0.00298385	0.00373166	0.000548732	0.00145156	0.00468671	0.0032687	N/A	0.00500451
LIPID-P-0124	C₄₂H₈₁NO₃	Cer(d18:1/24:1)	SP	Cer-NS	648.629	264.2	10.2	0.0525594	0.0132197	0.0414746	0.0267983	0.0412391	0.039779	0.0359035	0.0381789	0.0515514	0.00997752	0.0172775	0.0659555	0.0229365	0.0376505	0.044969
LIPID-P-0123	C₄₀H₇₇NO₃	Cer(d18:1/22:1)	SP	Cer-NS	620.598	264.2	8.9	0.00229837	0.00116093	0.00257887	0.00180743	0.00343706	0.00515871	0.00422171	0.00167668	0.00114985	0.000674424	0.000915365	0.00660555	N/A	N/A	0.00473888
LIPID-P-0116	C₄₁H₈₁NO₃	Cer(d18:1/23:0)	SP	Cer-NS	636.629	264.2	10.3	0.025259	0.00924706	0.0264021	0.0180024	0.0130391	0.011473	0.0058308	0.0214185	0.0104945	0.00345418	0.00581857	0.0154884	0.0090762	0.0185107	0.0137172
LIPID-P-0109	C₃₄H₆₇NO₃	Cer(d18:1/16:0)	SP	Cer-NS	538.52	264.2	7.8	0.0156626	0.007191	0.0122009	0.00391512	0.00816773	0.0089951	0.0090931	0.00681112	0.0113766	0.00267493	0.00201554	0.0121518	0.00415465	0.00831967	0.0090695
LIPID-P-0111	C₃₆H₇₁NO₃	Cer(d18:1/18:0)	SP	Cer-NS	566.551	264.2	9.1	0.106568	0.0372411	0.108933	0.0900173	0.179367	0.19239	0.115393	0.0674418	0.106761	0.0314912	0.0302388	0.209357	0.0956947	0.107388	0.119321
LIPID-P-0140	C₄₁H₇₉NO₃	Cer(d18:2/23:0)	SP	Cer-NS	634.6	262.3	10.2	N/A	0.000936106	N/A	N/A	0.00146651	N/A	N/A	N/A	N/A	N/A	N/A	N/A	N/A	N/A	N/A
LIPID-P-0115	C₄₀H₇₉NO₃	Cer(d18:1/22:0)	SP	Cer-NS	622.614	264.2	10.2	0.0508095	0.00884474	0.02579	0.0170065	0.0164635	0.0140591	0.00958005	0.0291199	0.0206179	0.00583848	0.00795052	0.0244806	0.0116502	0.00895907	0.0142899
LIPID-P-2115	C₃₅H₆₅NO₃	Cer(d21:3/14:0)	SP	Cer-NS	530.493	302.284	6.4	0.00615208	0.000832666	0.00458447	0.00356635	0.00253571	0.00391432	0.00358717	0.00427022	0.00536238	0.00242026	0.000925843	0.00450454	0.0099782	0.00284744	0.00469316
LIPID-P-2116	C₃₇H₆₉NO₃	Cer(d21:3/16:0)	SP	Cer-NS	558.524	302.284	7.2	0.394266	0.0653706	0.335502	0.221551	0.12318	0.208197	0.179444	0.250008	0.252255	0.105919	0.137796	0.214324	0.261752	0.246407	0.253773
LIPID-P-2117	C₄₈H₉₅NO₃	Cer(d22:1/26:0)	SP	Cer-NS	716.728	320.331	10.6	0.0040642	0.00239376	0.006399	0.00259455	0.00329607	0.00397433	0.00100756	0.00518156	0.00378517	0.000876992	0.0018757	0.00484702	0.00384895	0.00154649	0.00354713
LIPID-P-2118	C₃₇H₆₉NO₃	Cer(d22:2/15:1)	SP	Cer-NS	558.524	318.316	10.3	0.0132005	0.00242479	0.0118466	0.00595849	0.00514302	0.00272892	0.00469837	0.00566622	0.00607661	0.00346674	0.00409809	0.00300934	0.0127717	0.00654481	0.00804517
LIPID-P-2113	C₄₄H₈₅NO₃	Cer(d20:2/24:0)	SP	Cer-NS	658.65	290.284	10.4	0.246228	0.0270267	0.219436	0.136935	0.0708347	0.102151	0.105275	0.102206	0.0806269	0.0329354	0.0970291	0.096947	0.187104	0.13069	0.148748
LIPID-P-0052	C₂₇H₄₆O	Cholesterol	ST	Cholesterol	369.4	161.2	6.3	6.9008	2.74009	4.28542	4.36303	8.81013	7.2959	5.21315	8.91629	7.28692	2.53258	3.46372	10.5686	4.97507	5.1522	4.013
LIPID-P-1422	C₃₁H₅₈O₅	DG(12:0/16:1)	GL	DG	528.463	311.259	9.7	2.6999	0.655411	0.800867	2.23117	0.911893	2.27422	1.15044	1.83188	1.9596	1.34528	1.33035	1.56816	2.03812	1.97177	1.85318
LIPID-P-0253	C₄₁H₇₀O₅	DG(16:0/22:5)	GL	DG	660.557	387.513	9.8	0.355012	0.0716423	0.0888972	0.206964	0.243524	0.197532	0.162988	0.151287	0.459703	0.0723256	0.206747	0.0754585	0.211716	0.185095	0.316679
LIPID-P-0175	C₃₇H₇₂O₅	DG(14:0/20:0)	GL	DG	614.582	285.538	9.2	4.24086	1.02297	1.11513	2.75865	2.091	3.2193	1.6624	2.99215	1.44713	1.09486	1.72531	2.03559	1.83396	3.17421	1.90971
LIPID-P-0218	C₃₉H₇₂O₅	DG(18:1/18:1)	GL	DG	638.582	339.538	10.1	0.530999	0.0895766	0.290473	0.322787	0.279914	0.500426	0.173107	0.387935	0.346553	0.166646	0.133478	0.382792	0.0891247	0.133067	0.203653
LIPID-P-0196	C₃₇H₇₀O₅	DG(16:0/18:1)	GL	DG	612.566	313.522	10	0.7235	0.161806	0.356129	0.487897	0.479745	0.563438	0.303942	0.566428	0.690917	0.319236	0.205125	0.506885	0.517707	0.891153	0.358877
LIPID-P-0183	C₄₁H₈₀O₅	DG(20:0/18:0)	GL	DG	670.639	369.601	9.2	2.3126	0.484857	0.69035	2.15296	2.04807	4.3126	0.77147	1.57714	1.21643	1.11371	0.826826	0.94339	2.10417	2.73387	1.25733
LIPID-P-0177	C₃₈H₇₄O₅	DG(17:0/18:0)	GL	DG	628.585	341.504	9.55	0.8847	0.230327	0.426837	0.648757	0.600704	1.60534	0.436054	0.758259	0.716869	0.43068	0.453157	0.70489	0.980387	0.602556	0.942
LIPID-P-0167	C₃₃H₆₄O₅	DG(14:0/16:0)	GL	DG	558.519	285.475	9	2.7448	0.841634	1.51152	3.17049	2.87308	2.98652	1.6625	3.2416	3.40028	1.71697	1.63403	1.95816	2.47188	3.03788	2.84002
LIPID-P-0168	C₃₄H₆₆O₅	DG(15:0/16:0)	GL	DG	572.522	299.479	8.1	0.558774	0.114687	0.217456	0.376797	0.286449	0.476568	0.149595	0.302491	0.39456	0.292733	0.201834	0.2617	0.434643	0.321909	0.273819
LIPID-P-0169	C₃₅H₆₈O₅	DG(16:0/16:0)	GL	DG	586.55	313.507	10	318.34	88.2949	138.833	257.149	212.254	334.688	140.119	295.421	318.635	168.794	143.133	169.771	227.583	237.913	200.677
LIPID-P-0170	C₃₅H₆₈O₅	DG(14:0/18:0)	GL	DG	586.55	285.507	8.5	6.3134	1.28799	1.89331	3.22255	3.57641	5.85032	1.78017	4.10902	3.52289	1.84586	2.12611	2.34847	4.4548	2.35595	2.57593
LIPID-P-0171	C₃₅H₆₈O₅	DG(12:0/20:0)	GL	DG	586.55	257.507	8.5	6.16802	2.05987	3.14398	5.64492	4.14899	7.15042	3.09006	5.13022	5.60089	3.56849	3.09777	3.93712	4.91249	5.85553	4.19148
LIPID-P-0172	C₃₆H₇₀O₅	DG(17:0/16:0)	GL	DG	600.554	313.473	8.85	1.71058	0.497977	0.718756	1.11192	0.82554	1.66545	0.738315	1.48858	1.48932	0.666604	0.881409	0.71655	1.09563	1.56604	1.00597
LIPID-P-0173	C₃₆H₇₀O₅	DG(15:0/18:0)	GL	DG	600.554	299.511	8.85	0.534322	0.135956	0.237031	0.314203	0.317867	0.564394	0.207208	0.541806	0.405254	0.284312	0.302609	0.294499	0.435037	0.621419	0.435009
LIPID-P-0181	C₄₀H₇₈O₅	DG(19:0/18:0)	GL	DG	656.614	355.571	10.2	1.89556	0.421634	1.02548	1.70989	1.49808	2.4725	0.914185	1.71608	1.53945	1.03114	0.917313	0.89318	1.42719	1.46996	1.58386
LIPID-P-0174	C₃₇H₇₂O₅	DG(16:0/18:0)	GL	DG	614.582	341.538	9.2	276.598	70.6286	107.431	299.393	222.373	470.19	131.475	263.292	285.817	160.396	149.524	252.152	234.328	285.067	207.562
LIPID-P-1637	C₃₅H₇₀O₄	DG(O-16:0/16:0)	GL	DG-O	572.562	313.274	8.5	0.165542	0.123069	0.178728	0.125079	0.2215	0.221032	0.164631	0.236865	0.203848	0.207584	0.139195	0.24603	0.18002	0.258117	0.321376
LIPID-P-1638	C₃₇H₇₄O₄	DG(O-18:0/16:0)	GL	DG-O	600.593	313.274	9.2	1.85569	0.508794	0.758139	1.27695	1.35991	2.09676	1.03874	1.66341	1.5008	0.880016	0.771635	1.15118	1.5548	1.75827	0.998722
LIPID-P-1643	C₄₀H₈₀O₄	DG(O-21:0/16:0)	GL	DG-O	642.64	313.274	9.9	2.46866	0.5722	0.800206	1.63993	0.720693	1.22146	0.826155	1.87335	1.3394	0.5996	0.911287	0.78196	1.35869	1.83751	2.69321
LIPID-P-1693	C₄₅H₈₂O₄	DG(O-20:0/22:4)	GL	DG-O	704.656	313.274	10.6	0.0494448	0.0187331	0.0629189	0.109041	0.337305	0.404084	0.23733	0.190481	0.161246	0.0769364	0.0552474	0.278679	0.146087	0.200761	0.226684
LIPID-P-1650	C₃₇H₇₂O₄	DG(O-18:1/16:0)	GL	DG-O	598.577	313.274	6.6	2.10756	0.53384	1.17073	1.46795	2.01355	2.4256	1.31584	1.72406	1.61795	0.736052	1.24961	1.07526	2.57284	2.13648	1.85921
LIPID-P-1669	C₃₉H₇₄O₄	DG(O-18:1/18:1)	GL	DG-O	624.593	339.29	8.8	0.139851	0.0461889	N/A	0.0757353	0.180972	0.197843	0.121737	0.139511	0.155542	0.0375723	0.0762157	0.101178	0.207408	N/A	0.136718
LIPID-P-1678	C₄₂H₈₀O₄	DG(O-19:2/20:0)	GL	DG-O	666.64	369.337	9.75	0.205668	0.174046	0.354767	0.137587	1.49721	1.13472	0.0600625	1.39612	0.736646	0.142578	0.121956	1.27366	0.140563	0.222319	0.228319
LIPID-N-0062	C₂₀H₃₂O₆	TxB3	FA	Eicosanoid	367.212	169.1	5.8	1.5084	2.54817	2.51233	2.45152	1.31561	1.59572	4.92314	0.872776	3.55283	2.50704	2.06129	2.28598	2.32396	1.8878	1.63567
LIPID-N-0032	C₂₀H₃₀O₃	15-oxoETE	FA	Eicosanoid	317.212	113.2	8.6	1.71399	0.875769	1.58169	2.12055	0.289837	0.353456	1.08895	0.540421	0.983954	1.473	1.10052	1.60956	1.49692	1.05158	1.63609
LIPID-N-0090	C₁₈H₃₂O₂	FFA(18:2)	FA	FFA	279.232	279.232	1.8	0.48517	0.313403	0.617978	0.425948	0.838993	0.753084	0.5239	0.759424	0.553343	0.230464	0.349672	0.971785	0.511819	0.7087	0.711967
LIPID-N-0084	C₁₈H₃₄O₂	FFA(18:1)	FA	FFA	281.248	281.248	2.1	1.51294	0.893211	1.61983	1.357	1.96455	2.17416	1.3222	1.71015	1.92166	0.651504	1.24417	2.40748	1.53137	1.4644	1.91161
LIPID-N-0087	C₂₂H₄₂O₂	FFA(22:1)	FA	FFA	337.311	337.311	3.5	3.789	1.17305	1.87103	1.71161	0.81342	2.9703	2.26808	0.899465	1.23812	0.786244	0.762965	1.72981	1.46617	1.19948	1.64993
LIPID-N-0724	C₁₆H₂₄O₂	FFA(16:4)	FA	FFA	247.17	247.17	0	N/A	N/A	N/A	N/A	N/A	N/A	N/A	0.556221	0.869154	0.902688	0.741048	2.91745	1.11271	0.798087	1.8409
LIPID-N-0076	C₂₀H₄₀O₂	FFA(20:0)	FA	FFA	311.295	311.295	3.35	5.39596	1.79833	2.41237	3.22051	3.88511	6.5569	2.88288	4.9244	4.40762	3.49063	2.59161	3.87337	3.14561	4.216	3.68708
LIPID-N-0071	C₁₄H₂₈O₂	FFA(14:0)	FA	FFA	227.201	227.201	1.6	18.1989	5.56389	9.84311	14.5996	11.654	17.1514	10.0478	13.0364	15.6943	9.114	8.97078	11.9872	12.6681	13.1112	10.3908
LIPID-N-0072	C₁₅H₃₀O₂	FFA(15:0)	FA	FFA	241.217	241.217	1.8	7.7543	2.17285	3.34361	4.70425	4.82652	6.86882	3.2935	5.25852	5.32534	2.88566	2.91258	3.74149	4.85639	5.30839	4.23774
LIPID-N-0073	C₁₆H₃₂O₂	FFA(16:0)	FA	FFA	255.232	255.232	2	354.078	102.481	202.71	275.84	244.805	356.068	187.139	270.372	317.663	168.526	183.385	241.232	241.577	269.849	232.727
LIPID-N-0074	C₁₇H₃₄O₂	FFA(17:0)	FA	FFA	269.248	269.248	2.22	3.70396	1.20281	2.04528	3.24291	3.36703	4.74362	1.9394	4.12053	3.61048	2.35348	2.71486	3.23779	2.72363	5.4656	3.23791
LIPID-N-0075	C₁₈H₃₆O₂	FFA(18:0)	FA	FFA	283.264	283.264	2.5	371.298	110.105	183.671	252.428	233.484	348.272	207.033	255.309	334.583	184.333	170.156	253.062	230.671	291.147	222.519
LIPID-N-0098	C₂₀H₃₂O₂	FFA(20:4)	FA	FFA	303.232	303.232	1.7	0.127151	0.0821391	0.0856944	0.0804827	0.200666	0.159748	0.057042	0.0932824	0.155536	N/A	0.0692052	0.200497	0.096424	0.0873273	0.0954044
LIPID-N-0700	C₂₈H₅₆O₂	FFA(28:0)	FA	FFA	423.42	423.42	7.1	2.34242	0.6428	0.67185	1.37704	1.87828	2.00078	0.99829	1.35542	1.60915	0.655936	0.757348	0.8051	1.82597	1.50951	0.794417
LIPID-N-0698	C₂₆H₅₂O₂	FFA(26:0)	FA	FFA	395.389	395.389	6.6	1.81237	0.621389	0.822972	1.41524	1.09887	1.79288	0.934005	1.45831	1.38878	0.842544	0.595435	0.96647	1.23851	1.58687	1.21037
LIPID-N-0702	C₃₀H₆₀O₂	FFA(30:0)	FA	FFA	451.452	451.452	7.3	5.77502	1.19737	2.1171	2.62149	3.62665	7.07576	2.11912	4.17684	3.79235	1.42585	1.07584	1.6554	4.67172	4.75147	1.95411
LIPID-N-0713	C₃₀H₅₈O₂	FFA(30:1)	FA	FFA	449.436	449.436	7.3	2.22356	0.807023	1.1567	1.68501	1.70015	2.1701	1.30129	2.10552	1.90746	1.01298	0.977461	1.26342	1.60153	1.74772	1.26994
LIPID-N-0714	C₃₂H₆₂O₂	FFA(32:1)	FA	FFA	477.467	477.467	7.3	2.1441	0.448071	0.611017	0.967953	1.23369	1.9625	0.785345	1.34144	1.263	0.502336	0.492378	0.76083	0.974313	1.08931	0.812789
LIPID-N-0067	C₁₀H₂₀O₂	FFA(10:0)	FA	FFA	171.139	171.139	1.2	5.5403	2.7877	5.14122	4.60812	10.3083	9.74098	4.86916	7.12565	5.9504	4.83532	5.17391	4.33668	6.09373	5.51441	5.839
LIPID-N-0727	C₃₄H₅₆O₂	FFA(34:6)	FA	FFA	495.42	495.42	7.5	47.8488	12.4851	15.2652	25.6376	32.5356	37.8628	17.4854	56.5288	23.7555	16.5852	20.5443	22.6057	31.7058	39.3787	21.9344
LIPID-N-0701	C₂₉H₅₈O₂	FFA(29:0)	FA	FFA	437.436	437.436	7.3	5.13246	1.04958	2.714	2.28416	2.83235	4.40908	2.34088	3.07934	3.19205	1.27697	1.66934	1.56769	2.95864	3.10227	1.8993
LIPID-P-2154	C₄₂H₈₃NO₁₀	HexCer(t18:0/18:0(2OH))	SP	HexCer-AP	582.546	282.279	7.8	0.572296	0.163856	0.447578	0.538184	0.402061	0.602988	0.269356	8.80924	0.446086	0.261211	0.521917	0.474256	0.354547	0.453008	0.365378
LIPID-P-2161	C₄₄H₈₃NO₁₀	HexCer(t18:2/20:0(2OH))	SP	HexCer-AP	606.546	278.248	8.1	0.691512	0.127293	0.236018	0.356496	0.3414	0.55392	0.206766	0.279325	0.406778	0.253136	0.284725	0.301456	0.411944	0.433155	0.275931
LIPID-P-2168	C₄₄H₈₃NO₁₀	HexCer(t22:1/16:1(2OH))	SP	HexCer-AP	606.546	336.326	8.1	1.17903	0.191191	0.386931	0.626219	0.542339	0.874008	0.2965	0.448287	0.690803	0.382165	0.494443	0.64329	0.605645	0.685587	0.428704
LIPID-P-2159	C₄₄H₈₅NO₁₀	HexCer(t18:1/20:0(2OH))	SP	HexCer-AP	608.561	280.263	8.1	0.75638	0.15469	0.22193	0.480269	0.373525	0.6664	0.227226	0.310722	0.477563	0.271659	0.371101	0.355508	0.449507	0.481333	0.31514
LIPID-P-2158	C₄₈H₉₅NO₁₀	HexCer(t18:0/24:0(2OH))	SP	HexCer-AP	666.639	282.279	8.6	N/A	N/A	N/A	N/A	N/A	N/A	N/A	0.0759259	0.00330188	0.00214034	0.00222061	0.00738935	N/A	N/A	0.0133276
LIPID-P-2156	C₄₄H₈₅NO₁₀	HexCer(t18:0/20:1(2OH))	SP	HexCer-AP	608.561	282.279	8.1	0.347194	0.0598843	0.103074	0.16622	0.181011	0.192534	0.0729085	0.131667	0.244642	0.0983036	0.13379	0.150054	0.136393	0.176866	0.118601
LIPID-P-2150	C₆₃H₁₁₉NO₁₀	HexCer(t17:2/40:1(2OH))	SP	HexCer-AP	870.827	264.232	10.7	0.0157694	0.0118418	0.00975911	0.00715193	0.0070996	0.00974412	0.00428768	0.0157346	0.0141678	0.00153398	0.00552891	0.00955175	0.00519939	N/A	0.0128894
LIPID-P-2123	C₄₄H₈₅NO₁₀	HexCer(t14:0/24:1(2OH))	SP	HexCer-AP	608.561	226.217	8.1	0.14698	0.030334	0.0604511	0.101832	0.105365	0.152997	0.0365948	0.0787253	0.119818	0.064136	0.0773452	0.0921465	0.114476	0.087528	0.0978878
LIPID-P-2128	C₄₄H₈₅NO₁₀	HexCer(t14:1/24:0(2OH))	SP	HexCer-AP	608.561	224.201	8.1	0.62834	0.117221	0.20756	0.359064	0.296968	0.449848	0.185197	0.239038	0.372674	0.202792	0.26527	0.306652	0.347475	0.362987	0.27878
LIPID-P-2125	C₃₇H₇₁NO₁₀	HexCer(t14:1/17:0(2OH))	SP	HexCer-AP	510.452	224.201	7.6	0.130404	0.0218279	0.0635294	0.0666221	0.056788	0.105806	0.0388544	0.0637965	0.0878708	0.0367403	0.0546548	0.0608545	0.076256	0.0699927	0.0457011
LIPID-P-2134	C₄₄H₈₃NO₁₀	HexCer(t16:0/22:2(2OH))	SP	HexCer-AP	606.546	254.248	8.1	0.153283	0.0286217	0.0598911	0.098206	0.0796113	0.089568	0.0443664	0.0553847	0.0952431	0.0592152	0.0712922	0.0717085	0.0260603	0.0886333	0.0757828
LIPID-P-0306	C₄₈H₉₁NO₈	HexCer(d18:1/24:1)	SP	HexCer-NS	810.682	264.2	10	0.0835848	0.0381911	0.06795	0.0505107	0.114033	0.154512	0.0474774	0.0654571	0.0589825	0.0241992	0.0342489	0.13636	0.0633531	0.0936567	0.0663383
LIPID-P-0300	C₄₉H₉₅NO₈	HexCer(d18:1/25:0)	SP	HexCer-NS	826.714	264.2	10.2	0.0229122	0.0143423	0.0148501	0.0090882	0.00440861	0.00818144	0.0050388	0.0171238	0.0101365	0.00710664	0.00404713	0.0067561	0.00455765	0.00530797	0.0114485
LIPID-P-0299	C₄₈H₉₃NO₈	HexCer(d18:1/24:0)	SP	HexCer-NS	812.698	264.2	10.1	0.154618	0.0552514	0.0858044	0.061832	0.0708013	0.113847	0.0403624	0.0801329	0.0577498	0.024687	0.0258831	0.078495	0.0353307	0.0315	0.0443251
LIPID-N-0959	C₃₉H₇₆NO₈P	LNAPE(16:0/N-18:1)	GP	LNAPE	716.523	255.232	9.1	0.628504	0.162043	0.238738	0.237183	0.328352	0.32527	0.180452	0.197766	0.357026	0.125886	0.14459	0.21785	0.165629	0.21902	0.216507
LIPID-N-0615	C₁₉H₃₉O₇P	LPA(16:0)	GP	LPA	409.236	153.01	6.9	164.203	215.634	960.3	287.525	310.256	43.8672	130.825	54.19	71.8908	150.463	42.1404	307.79	569.553	131.084	1169.63
LIPID-P-0362	C₂₈H₅₈NO₇P	LPC(20:0/0:0)	GP	LPC	552.403	184.075	2.7	0.000629314	0.000263771	0.00128552	N/A	0.00217944	0.00197865	0.000361948	0.00418273	0.000979738	N/A	0.000249843	0.00225023	0.000452632	0.000754813	N/A
LIPID-P-0351	C₂₃H₄₈NO₇P	LPC(0:0/15:0)	GP	LPC	482.322	184.075	1.5	0.186378	0.0504266	0.121474	0.117003	0.101929	0.121376	0.0780195	0.0866576	0.124788	0.068918	0.0782126	0.076859	0.109721	0.150932	0.122552
LIPID-P-1929	C₂₄H₄₆NO₇P	LPC(16:2)	GP	LPC	492.309	184.075	1.3	0.016577	0.00543389	0.00891117	0.0120543	0.0149495	0.0201196	0.00815585	0.011097	0.0157729	0.00951448	0.00982235	N/A	0.0132689	0.0120577	0.0107319
LIPID-P-0392	C₃₀H₅₀NO₇P	LPC(22:6)	GP	LPC	568.34	184.075	2.1	0.0150535	0.0053838	0.0173232	0.0145937	0.0177543	0.0178847	0.0107552	0.0205692	0.0152158	0.00544536	0.00549661	0.0214208	0.008079	0.00946827	0.013942
LIPID-P-0350	C₂₂H₄₆NO₇P	LPC(14:0)	GP	LPC	468.309	184.075	1.35	0.00582544	0.0018633	0.00584789	0.00550967	0.00498396	0.00544322	0.00347413	0.00561082	0.00268834	0.00165202	0.00263567	0.0056074	0.00246973	0.00313629	0.00339231
LIPID-P-0381	C₂₈H₅₄NO₇P	LPC(20:2/0:0)	GP	LPC	548.372	184.075	1.8	0.00123928	N/A	0.000508599	0.00105593	0.00107871	0.000837142	0.00076769	0.00435172	0.00167366	N/A	N/A	N/A	N/A	N/A	N/A
LIPID-P-0379	C₂₆H₅₀NO₇P	LPC(18:2/0:0)	GP	LPC	520.34	184.075	1.6	0.0602712	0.0136731	0.0366224	0.0355111	0.0276523	0.0251702	0.0116479	0.0468339	0.0305255	0.010725	0.0128778	0.0263703	0.0127956	0.0129539	0.0171303
LIPID-P-0374	C₂₈H₅₆NO₇P	LPC(20:1/0:0)	GP	LPC	550.387	184.075	2.25	0.00111044	0.0005039	0.000786028	0.00104134	0.0027024	0.00284432	0.00065929	0.00472754	0.00129478	0.000353271	0.000500665	0.00103692	0.0010768	0.000945747	0.00038755
LIPID-P-0373	C₂₈H₅₆NO₇P	LPC(0:0/20:1)	GP	LPC	550.387	184.075	2.25	0.00104389	0.00060308	0.000964228	0.00120961	0.00072682	0.00154164	0.000595155	0.00365529	0.000964746	0.000442228	0.000423799	0.00151898	N/A	0.00105735	0.000832611
LIPID-P-0371	C₂₆H₅₂NO₇P	LPC(18:1/0:0)	GP	LPC	522.356	184.075	1.8	0.511374	0.187067	0.440393	0.469465	0.664727	0.85944	0.264647	0.517405	0.526531	0.24707	0.324831	0.328814	0.421372	0.670533	0.517526
LIPID-P-0370	C₂₆H₅₂NO₇P	LPC(0:0/18:1)	GP	LPC	522.356	184.075	1.8	0.537254	0.202595	0.501672	0.469567	0.330301	0.504206	0.330545	0.312416	0.507169	0.268355	0.299522	0.327779	0.355383	0.449797	0.546777
LIPID-P-0361	C₂₈H₅₈NO₇P	LPC(0:0/20:0)	GP	LPC	552.403	184.075	2.7	0.0003295	0.000470094	0.00165321	0.000497636	0.00310152	0.00179222	0.000267218	0.00431846	0.000848269	0.0001657	0.000126603	0.00177976	0.000135293	0.000234367	0.000631439
LIPID-P-0360	C₂₇H₅₆NO₇P	LPC(19:0/0:0)	GP	LPC	538.388	184.075	2.35	0.000657722	0.000104322	N/A	0.000523869	0.00148055	0.000984062	0.000234959	0.00245822	0.000315408	0.000138057	0.000227375	0.00110153	N/A	0.000334592	N/A
LIPID-P-0358	C₂₆H₅₄NO₇P	LPC(18:0/0:0)	GP	LPC	524.372	184.075	2.1	0.20674	0.0714417	0.18374	0.146225	0.295896	0.2699	0.077836	0.531844	0.180738	0.0540988	0.071403	0.257931	0.114273	0.0963813	0.122552
LIPID-P-0357	C₂₆H₅₄NO₇P	LPC(0:0/18:0)	GP	LPC	524.372	184.075	2.1	0.0609282	0.0234058	0.06074	0.0434747	0.079632	0.061193	0.022817	0.138809	0.0514238	0.0160384	0.0221312	0.0738665	0.0219287	0.0259548	0.0385956
LIPID-P-0356	C₂₅H₅₂NO₇P	LPC(17:0/0:0)	GP	LPC	510.356	184.075	1.84	0.0112432	0.00299903	0.00717228	0.00489585	0.0074722	0.00927644	0.00325864	0.0115545	0.00548878	0.00192269	0.00376825	0.0086563	0.00453261	0.00527991	0.0041956
LIPID-P-0354	C₂₄H₅₀NO₇P	LPC(16:0/0:0)	GP	LPC	496.34	184.075	1.7	0.845562	0.259983	0.733672	0.799853	0.778733	0.795922	0.280544	1.52579	0.684954	0.219356	0.280063	0.524715	0.374281	0.364956	0.386367
LIPID-P-0353	C₂₄H₅₀NO₇P	LPC(0:0/16:0)	GP	LPC	496.34	184.075	1.7	0.23688	0.0583457	0.161442	0.170991	0.113883	0.115635	0.0666185	0.223084	0.129915	0.0587384	0.0666861	0.129005	0.063666	0.0817707	0.0994911
LIPID-P-0352	C₂₃H₄₈NO₇P	LPC(15:0/0:0)	GP	LPC	482.322	184.075	1.5	0.186387	0.0533549	0.127481	0.120013	0.0957633	0.132511	0.082834	0.0799994	0.118447	0.0797076	0.0751287	0.0766745	0.106181	0.155512	0.132556
LIPID-P-0368	C₂₄H₄₈NO₇P	LPC(16:1)	GP	LPC	494.325	184.075	1.45	0.0228968	0.00524029	0.0104651	0.013396	0.0072874	0.00934768	0.00508525	0.0107826	0.008486	0.00260264	0.00201757	N/A	0.00290073	0.00742673	0.00900444
LIPID-P-0406	C₂₈H₅₄NO₆P	LPC(O-20:3)	GP	LPC-O	532.377	104.1	3.2	0.0391916	0.0142451	0.0361469	0.0369572	0.0406921	0.0632848	0.0220114	0.0404035	0.0312594	0.0207255	0.0196556	0.0241641	0.0326891	0.0360203	0.0421447
LIPID-P-0394	C₂₄H₅₂NO₆P	LPC(O-16:0)	GP	LPC-O	482.361	104.1	3	0.0077421	0.00192619	0.00536488	0.00537507	0.0087874	0.00963436	0.00333017	0.0125251	0.00827085	0.00305611	0.00233483	0.00815305	0.00458861	0.00524595	0.0038565
LIPID-P-0400	C₂₆H₅₄NO₆P	LPC(O-18:1)	GP	LPC-O	508.377	104.1	3.1	0.0029705	0.00097344	0.00215451	0.00176249	0.00172749	0.00188173	0.000881685	0.00243653	0.00274777	0.00122515	0.000925626	0.00562175	0.00191185	0.00160391	0.00100936
LIPID-P-1533	C₂₀H₄₂NO₇P	LPE(15:0)	GP	LPE	440.278	268.378	1.54	0.110287	0.0245783	0.0527093	0.080052	0.037754	0.0599976	0.0443877	0.0127989	0.0564415	0.0172715	0.0526209	0.0326497	0.0331413	0.0532148	0.0248643
LIPID-P-0437	C₂₇H₄₄NO₇P	LPE(22:6)	GP	LPE	526.293	385.286	1.45	0.135165	0.060924	0.0516723	0.0845387	0.125767	0.151436	0.159147	0.0375868	0.0638552	0.0310712	0.0534687	0.154554	0.06859	0.108561	0.0788256
LIPID-P-0432	C₂₅H₄₄NO₇P	LPE(20:4)	GP	LPE	502.293	361.286	1.5	0.055525	0.00834737	0.029287	N/A	0.0298933	0.0295638	0.0205447	N/A	N/A	N/A	N/A	N/A	N/A	N/A	N/A
LIPID-P-0407	C₂₁H₄₄NO₇P	LPE(0:0/16:0)	GP	LPE	454.293	313.286	1.66	0.265002	0.0841651	0.132531	0.196139	0.212345	0.309866	0.0706295	0.224109	0.179309	0.0645488	0.0681404	0.172413	0.0599499	0.133528	0.0754133
LIPID-P-0419	C₂₅H₅₀NO₇P	LPE(0:0/20:1)	GP	LPE	508.34	367.332	2.35	N/A	N/A	N/A	N/A	N/A	N/A	N/A	0.00495993	0.0110748	N/A	0.00521052	0.0260691	0.00853013	0.0265224	0.00768011
LIPID-P-0417	C₂₃H₄₆NO₇P	LPE(0:0/18:1)	GP	LPE	480.309	339.301	1.75	0.10223	0.0462069	0.0878306	0.109767	0.110931	0.0932216	0.128899	0.0516511	0.144886	0.0503092	0.0375898	0.170112	0.0817933	0.116659	0.101102
LIPID-P-0408	C₂₁H₄₄NO₇P	LPE(16:0/0:0)	GP	LPE	454.293	313.286	1.66	0.366164	0.0993937	0.147159	0.185585	0.236643	0.272698	0.0859935	0.242061	0.228832	0.0610944	0.09248	0.147846	0.0920027	0.0998787	0.0886717
LIPID-P-0411	C₂₃H₄₈NO₇P	LPE(18:0/0:0)	GP	LPE	482.325	341.317	2.15	0.40627	0.0929937	0.186239	0.227053	0.212873	0.278678	0.118349	0.202536	0.188554	0.0781056	0.0857535	0.167256	0.124688	0.120078	0.103261
LIPID-P-0438	C₂₁H₄₄NO₆P	LPE(P-16:0)	GP	LPE-P	438.3	266.4	3.1	0.0142781	0.00848411	0.0184317	0.0421512	0.0339164	0.0274744	0.040738	0.0415225	0.0344929	0.0099312	0.0168969	0.118081	0.0106325	0.0279088	0.0206312
LIPID-P-0440	C₂₃H₄₈NO₆P	LPE(P-18:0)	GP	LPE-P	466.3	294.4	3.1	0.0250938	0.0140129	0.0127567	0.0156593	0.0291357	0.0328418	0.0148231	0.0135969	0.0221626	0.0038855	0.00829426	0.0176019	0.0241399	0.0169416	0.0147098
LIPID-N-0170	C₂₄H₄₇O₉P	LPG(18:1)	GP	LPG	509.288	281.243	2.4	0.042611	0.011369	0.0178169	0.0308583	0.0371031	0.0592484	0.0229911	0.0297567	0.036264	0.0229926	0.0261172	0.0263147	0.0345311	0.0542525	0.0289697
LIPID-N-0166	C₂₂H₄₅O₉P	LPG(16:0)	GP	LPG	483.272	255.235	2.8	0.0118861	0.0028878	0.00537501	0.00978667	0.008106	0.0070631	0.0028969	0.00488344	0.00657915	0.00554152	0.00750891	0.00851805	0.0066688	0.0063624	0.00848044
LIPID-N-0661	C₂₃H₄₇O₉P	LPG(17:0)	GP	LPG	497.288	269.248	3	0.065494	0.0163237	0.0347198	0.045184	0.0407505	0.057961	0.0335086	0.0385794	0.0472634	0.0267378	0.0268818	0.0324859	0.035172	0.0420708	0.0259808
LIPID-N-0660	C₂₁H₄₃O₉P	LPG(15:0)	GP	LPG	469.257	241.217	2.7	0.0993968	0.02895	0.0682822	0.0681993	0.073946	0.112528	0.050963	0.0609341	0.0614542	0.044038	0.0458143	0.0547275	0.0606279	0.100545	0.0536066
LIPID-N-0178	C₂₇H₅₁O₁₂P	LPI(18:1)	GP	LPI	597.304	281.2	4	0.0135789	0.00382849	0.00496114	0.009128	0.006945	0.0221932	0.00686095	0.00626571	0.00685902	0.00377185	0.00324489	0.006284	0.00862427	0.00475523	0.00762622
LIPID-N-0179	C₂₇H₄₉O₁₂P	LPI(18:2)	GP	LPI	595.288	279.2	4	0.00994696	0.00411257	0.00803956	0.00375884	0.00842853	0.00905096	0.00479907	0.00349291	0.00730518	0.00223264	0.00366377	0.00702825	0.00903307	0.00467519	0.00993233
LIPID-N-0185	C₃₁H₄₉O₁₂P	LPI(22:6)	GP	LPI	643.288	327.2	5.4	0.0457476	0.017167	0.0296498	0.0260592	0.0264048	0.04627	0.0204639	0.0266361	0.0268205	0.0124351	0.0164063	0.0215947	0.0241013	0.0230135	0.0217758
LIPID-N-0192	C₂₄H₄₆NO₉P	LPS(18:1)	GP	LPS	522.283	153.1	2.5	0.0643978	0.0217172	0.0310411	0.0402597	0.0538316	0.0781602	0.0276176	0.0337796	0.0423174	0.030838	0.0433373	0.0490218	0.077254	0.0790007	0.0221822
LIPID-P-0272	C₁₇H₃₄O₄	MG(14:0)	GL	MG	320.289	211.246	5	3.25505	0.509294	1.0358	1.3584	2.26551	3.74939	0.865925	2.51525	1.63628	0.8063	1.04751	1.40779	2.1168	2.93753	1.04569
LIPID-P-0274	C₁₉H₃₈O₄	MG(16:0)	GL	MG	348.321	239.277	5.2	459.359	75.5597	134.363	166.15	310.836	490.083	123.493	287.449	206.826	105.875	112.327	134.276	252.876	376.837	153.66
LIPID-P-0275	C₂₀H₄₀O₄	MG(17:0)	GL	MG	362.321	253.277	5.3	2.27704	0.365691	0.626767	0.955927	1.31965	2.31696	0.771495	1.71844	0.929585	0.491732	0.466487	0.62854	1.33996	1.99526	0.748617
LIPID-P-0276	C₂₁H₄₂O₄	MG(18:0)	GL	MG	376.352	267.309	5.4	475.786	70.1986	110.724	138.403	299.597	529.81	116.84	306.588	184.206	99.8648	106.831	126.746	262.28	336.253	131.223
LIPID-P-0277	C₂₃H₄₆O₄	MG(20:0)	GL	MG	404.372	295.329	5.5	0.322034	0.18817	0.221837	0.80804	1.06361	2.01958	0.843045	2.04798	0.853154	1.05912	0.687613	1.4038	1.43088	2.30291	0.626328
LIPID-P-0282	C₂₁H₄₀O₄	MG(18:1)	GL	MG	374.336	265.293	5.4	0.112502	0.13079	0.109089	N/A	0.436097	N/A	0.284353	0.470021	0.279306	0.226758	0.349663	0.32962	0.155229	0.604173	0.350819
LIPID-P-0273	C₁₈H₃₆O₄	MG(15:0)	GL	MG	334.294	225.251	5.2	0.5526	0.0884783	0.216706	0.46099	0.442387	0.642815	0.355913	0.297974	0.225449	0.25908	0.221609	0.177378	0.487677	0.89628	0.451008
LIPID-N-1489	C₄₅H₈₁O₈P	PA(20:0/22:4)	GP	PA	779.559	331.264	5.5	1.91503	2.99043	20.3813	7.31233	7.9256	1.83447	2.81127	0.231045	1.90102	2.87092	0.990526	10.3166	4.66733	2.81365	16.8561
LIPID-N-1492	C₄₁H₇₁O₈P	PA(16:0/22:5)	GP	PA	721.481	255.232	5.2	149.597	147.552	631.067	390.463	95.372	46.5373	70.6855	20.3728	118.37	131.622	40.3229	338.567	215.196	94.7147	804.511
LIPID-N-1493	C₄₃H₇₅O₈P	PA(18:0/22:5)	GP	PA	749.512	283.264	5.3	60.0603	34.2877	160.415	108.397	33.279	13.1782	17.6659	4.75117	34.4572	44.4396	12.8907	89.1545	66.3681	35.5864	111.836
LIPID-N-0623	C₃₅H₆₉O₈P	PA(16:0/16:0)	GP	PA	647.465	255.2	4.7	10.3621	3.46243	16.5445	23.2861	6.3671	2.21066	3.33248	0.500224	6.01927	3.67426	2.24409	16.0371	11.6177	4.8959	31.5042
LIPID-N-1016	C₄₁H₈₀NO₈P	PC(18:0/15:1)	GP	PC	790.56	283.264	6.7	2.31196	0.774926	1.81483	1.66653	5.06185	6.34728	2.52169	0.985153	2.18335	0.731324	0.657387	3.3524	1.38043	1.95715	1.9168
LIPID-N-0290	C₄₆H₈₂NO₈P	PC(18:1/20:4)	GP	PC	852.575	303.2	6.8	0.052729	0.0237272	0.0363956	0.0597651	0.263887	0.199252	0.081609	0.138578	0.208617	0.043892	0.0542574	0.143115	0.0344119	0.0664361	0.0565183
LIPID-N-0310	C₄₈H₈₄NO₈P	PC(18:1/22:5)	GP	PC	878.591	281.2	7.11	N/A	N/A	N/A	N/A	N/A	N/A	N/A	0.00837394	0.106002	0.0196181	0.0247952	0.0469286	0.0826233	0.0429839	N/A
LIPID-N-0315	C₄₈H₈₂NO₈P	PC(18:1/22:6)	GP	PC	876.575	281.2	6.46	0.109108	0.0168315	0.0617194	0.0202147	0.0404205	0.102761	0.0556535	0.0353906	0.0564988	N/A	0.0275554	0.078006	N/A	N/A	0.0242847
LIPID-N-1019	C₄₁H₇₈NO₈P	PC(15:1/18:1)	GP	PC	788.544	281.248	6.2	0.46736	0.0929663	0.229237	0.241868	0.521284	0.99582	0.25174	0.184895	0.502986	0.233106	0.208362	0.195425	0.321399	0.374071	0.237391
LIPID-N-1014	C₄₁H₈₀NO₈P	PC(16:0/17:1)	GP	PC	790.56	255.232	6.7	0.304654	0.0913937	0.380618	0.173723	0.919453	0.862908	0.176384	0.664041	0.204188	0.060192	0.151338	0.817935	0.257265	0.182084	0.199699
LIPID-N-0981	C₃₆H₇₂NO₈P	PC(12:0/16:0)	GP	PC	722.497	255.232	5.25	0.727502	0.103853	0.388888	0.24028	0.398341	0.67666	0.359129	0.16732	0.381598	0.150719	0.19178	0.417887	0.293653	0.365361	0.271438
LIPID-N-0980	C₃₆H₇₂NO₈P	PC(10:0/18:0)	GP	PC	722.497	283.264	5.25	22.3114	2.26931	4.73449	4.53065	20.0475	35.8728	5.1852	13.8651	7.12835	2.85298	3.41617	4.31979	14.7087	18.4619	3.75469
LIPID-N-0272	C₄₄H₈₀NO₈P	PC(16:0/20:4)	GP	PC	826.56	303.2	6.5	1.78596	0.384817	0.764267	0.658788	1.22045	1.36195	0.54459	0.493987	0.881315	0.282702	0.277969	1.36409	0.334383	0.453388	0.519163
LIPID-N-0911	C₃₇H₇₄NO₈P	PC(14:0/15:0)	GP	PC	736.513	227.201	5.75	0.508998	0.155015	0.265936	0.253617	0.363149	0.6613	0.2836	0.354258	0.166005	0.113892	0.117252	0.390136	0.3599	0.265435	0.272086
LIPID-N-1033	C₄₃H₈₀NO₈P	PC(18:1/17:2)	GP	PC	814.56	281.248	6.35	2.83238	0.890811	2.28006	1.89317	2.77869	4.62948	2.04377	1.55541	2.76014	1.24623	0.997043	1.60339	2.42121	1.87365	1.66859
LIPID-N-0275	C₄₆H₈₄NO₈P	PC(18:0/20:4)	GP	PC	854.591	303.2	7.5	0.588584	0.22175	0.48882	0.394531	1.45892	1.04909	0.362183	0.363415	0.574534	0.114372	0.198924	0.668055	0.249373	0.297149	0.25522
LIPID-N-0235	C₄₄H₈₄NO₈P	PC(18:1/18:1)	GP	PC	830.591	281.2	7.3	1.20095	0.457549	1.59156	1.06467	1.08622	2.24665	1.17084	0.740606	1.6348	0.502764	0.602304	1.08977	1.21562	1.25403	0.807428
LIPID-N-0234	C₄₃H₈₂NO₈P	PC(17:0/18:2)	GP	PC	816.575	279.2	7	0.22849	0.0404397	0.0940394	0.0292679	0.168661	0.148076	N/A	N/A	0.114617	N/A	N/A	0.0894695	N/A	N/A	N/A
LIPID-N-0218	C₄₂H₈₂NO₈P	PC(16:0/18:1)	GP	PC	804.575	281.2	7.2	24.807	6.17469	12.6824	14.2788	18.5243	25.7726	9.42225	15.0387	20.7637	7.91996	7.83913	15.4975	11.2549	13.8085	12.5419
LIPID-N-0232	C₄₂H₈₀NO₈P	PC(16:0/18:2)	GP	PC	802.56	279.2	6.5	6.87304	2.12316	3.95678	3.92004	7.236	7.186	1.96095	15.6626	5.23966	1.89799	2.07649	6.97125	2.81708	2.212	2.36816
LIPID-N-0233	C₄₃H₈₂NO₈P	PC(17:1/18:1)	GP	PC	816.575	281.2	7.04	0.4397	0.118647	0.435601	0.274601	0.315972	0.778642	0.168843	0.181794	0.247414	0.196888	0.148723	0.270871	0.474681	0.303341	0.297613
LIPID-N-0206	C₄₀H₈₀NO₈P	PC(16:0/16:0)	GP	PC	778.56	255.2	6.95	0.515614	0.344197	0.915589	0.640349	1.85373	1.91713	0.73942	0.428426	0.985685	0.307625	0.261779	1.4698	0.50906	0.79394	0.827961
LIPID-N-0255	C₄₄H₈₂NO₈P	PC(16:0/20:3)	GP	PC	828.575	305.2	6.85	0.0640958	0.0411731	0.06621	0.09273	0.236401	0.181169	0.12829	0.243928	0.167074	0.061748	0.0302517	0.247773	0.0578064	0.0555949	0.0750044
LIPID-N-0207	C₄₀H₈₀NO₈P	PC(18:0/14:0)	GP	PC	778.56	283.2	6.95	1.34898	0.328123	0.774944	0.618396	1.07918	1.81353	0.915185	0.683847	1.27872	0.385414	0.397607	0.645075	0.926167	0.800753	0.6772
LIPID-N-0217	C₄₀H₇₈NO₈P	PC(14:0/18:1)	GP	PC	776.544	281.2	6.35	5.4204	1.24227	3.57492	2.63379	3.32705	6.80832	3.2307	2.91001	4.05237	1.48603	1.31575	2.92232	3.94697	2.90509	3.05997
LIPID-P-0544	C₄₂H₈₂NO₇P	PC(O-16:0/18:2)	GP	PC-O	744.591	184.075	5.3	0.203664	0.0571251	0.114607	0.114673	0.130161	0.189796	0.098018	0.133271	0.15322	0.0789788	0.0754574	0.117847	0.132153	0.109008	0.110077
LIPID-P-0549	C₄₂H₈₀NO₇P	PC(O-16:1/18:2)	GP	PC-O	742.575	184.075	6.8	0.040499	0.0219053	0.046914	0.0261267	0.0539585	0.073162	0.0284844	0.0289593	0.0488268	0.0220066	0.0359344	0.0392864	0.0367341	0.0484167	0.0387654
LIPID-P-0556	C₄₈H₉₀NO₇P	PC(O-20:0/20:4)	GP	PC-O	824.653	184.075	8.7	0.122585	0.0319177	0.0569556	0.0651673	0.0569067	0.114604	0.0588585	0.0469655	0.0843546	0.04211	0.0453578	0.0501115	0.0779753	0.080404	0.0705278
LIPID-P-0560	C₄₆H₈₄NO₇P	PC(O-18:1/20:4)	GP	PC-O	794.606	184.075	7.1	1.84089	0.541126	1.03737	1.29584	1.32031	1.8914	0.943805	1.22065	1.58397	0.802152	0.808813	0.933995	1.22421	1.32304	0.985756
LIPID-N-0331	C₃₇H₇₂NO₈P	PE(16:1/16:0)	GP	PE	688.492	253.2	6.6	0.0348372	0.00680029	0.0044107	0.0503235	0.0186872	0.0301744	0.0189084	0.0054798	0.0275438	0.0160172	0.00938165	0.0175476	0.0251983	0.0105207	0.0171759
LIPID-N-0415	C₄₅H₇₈NO₈P	PE(22:6/18:0)	GP	PE	790.539	283.2	7	0.18514	0.092176	0.250368	0.222853	0.629945	0.76014	0.329326	0.202348	0.308162	0.12199	0.112434	0.45193	0.263481	0.356925	0.260182
LIPID-N-0403	C₄₅H₈₀NO₈P	PE(18:0/22:5)	GP	PE	792.554	329.2	7.5	0.0447782	0.0136405	0.0235023	0.0407972	0.0408403	0.0150931	0.0117213	0.0130246	0.023576	0.0144018	0.0117789	0.0210983	0.0192276	0.00656884	0.0133997
LIPID-N-0338	C₄₁H₈₀NO₈P	PE(18:1/18:0)	GP	PE	744.554	281.2	8.1	0.153432	0.0300297	0.0698056	0.073344	0.083234	0.101077	0.0478806	0.0489119	0.0797331	0.0299096	0.0294775	0.05308	0.0366341	0.042626	0.0368101
LIPID-N-0392	C₄₅H₈₂NO₈P	PE(18:0/22:4)	GP	PE	794.57	331	8.7	0.0326942	0.00988166	0.0230948	0.0246119	0.0478689	0.0525562	0.023623	0.0132964	0.0218911	0.0119165	0.00871017	0.035919	0.0139647	0.0210504	0.0263813
LIPID-N-0387	C₄₃H₇₈NO₈P	PE(20:4/18:0)	GP	PE	766.539	283.2	7.1	0.634008	0.217135	0.404909	0.487413	0.695133	0.844712	0.286944	0.318065	0.498658	0.162678	0.206502	0.46326	0.350491	0.330928	0.350144
LIPID-N-0352	C₄₁H₇₈NO₈P	PE(18:1/18:1)	GP	PE	742.539	281.2	7.7	0.0904853	0.0239974	0.0549697	0.062148	0.083244	0.119606	0.0686515	0.0297774	0.0633514	0.0267269	0.026091	0.069316	0.0507088	0.0576842	0.0464253
LIPID-N-0350	C₃₉H₇₄NO₈P	PE(18:2/16:0)	GP	PE	714.507	279.2	6.7	0.160373	0.0422929	0.0656572	0.0650895	0.0658843	0.058184	0.0244191	0.0539636	0.0691257	0.0155971	0.0285925	0.0294187	0.0233181	0.0219796	0.037412
LIPID-N-0323	C₃₇H₇₄NO₈P	PE(16:0/16:0)	GP	PE	690.507	255.2	7.4	0.0108036	0.00292506	0.0109982	0.0107687	0.0154477	0.0133894	0.0056644	0.00478078	0.004019	0.00217745	0.00589835	0.0077503	0.00432668	0.00671173	0.00479474
LIPID-N-1086	C₄₂H₇₄NO₈P	PE(15:1/22:4)	GP	PE	750.507	331.264	6.4	0.126957	0.0428531	0.0954122	0.135688	0.355317	0.334438	0.140985	0.0998429	0.125749	0.0616648	0.0589452	0.221566	0.0952773	0.161101	0.140388
LIPID-N-1079	C₄₂H₇₆NO₈P	PE(15:0/22:4)	GP	PE	752.523	241.217	7.2	0.228058	0.0466054	0.0698256	0.0898293	0.30662	0.28805	0.103446	0.195344	0.277912	0.0419776	0.162416	0.070055	0.133301	0.312121	0.0558622
LIPID-N-1069	C₄₁H₇₆NO₈P	PE(14:0/22:3)	GP	PE	740.523	227.201	7	0.0971804	0.0498946	0.0540693	0.111779	0.108623	0.16648	0.0724295	0.06234	0.103017	0.064984	0.0352478	0.077636	0.0748353	0.111731	0.145103
LIPID-N-0859	C₄₅H₇₈NO₇P	PE(O-18:1/22:6)	GP	PE-O	774.544	327.232	7.4	0.108563	0.0347031	0.0742906	0.102093	0.224289	0.222494	0.0952315	0.0540574	0.08853	0.0272924	0.0281237	0.121689	0.0670813	0.0821113	0.08144
LIPID-N-0843	C₄₅H₈₀NO₇P	PE(O-18:0/22:6)	GP	PE-O	776.559	327.232	8.4	N/A	N/A	N/A	N/A	0.0169087	0.00771954	N/A	0.00488539	0.00247169	0.00296133	0.00203578	0.00761235	N/A	0.00455049	0.00237911
LIPID-N-0839	C₄₃H₇₆NO₇P	PE(O-16:0/22:6)	GP	PE-O	748.528	327.232	7.2	N/A	N/A	0.0193122	N/A	N/A	N/A	N/A	0.00908353	0.00551289	N/A	0.00401488	0.0102549	0.0097816	0.00247196	0.00589828
LIPID-N-0837	C₄₃H₇₆NO₇P	PE(O-18:2/20:4)	GP	PE-O	748.528	303.232	7.1	0.0685128	0.0152274	0.0465538	0.0218504	0.0544693	0.0825542	0.0374587	0.0273628	0.0335029	0.0150581	0.0268139	0.0549	0.0552049	0.0403331	0.0645278
LIPID-N-0814	C₄₃H₇₈NO₇P	PE(O-18:1/20:4)	GP	PE-O	750.544	303.232	7.4	0.0529684	0.0221423	0.0540429	0.0613645	0.140423	0.159562	0.046183	0.0351696	0.0712475	0.0294978	0.0290574	0.113807	0.0618535	0.0484725	0.0607933
LIPID-N-0810	C₄₁H₇₄NO₇P	PE(O-20:5/16:0)	GP	PE-O	722.512	255.232	7.1	0.0590726	0.0152495	0.0449281	0.0911293	0.0532421	0.044821	0.0296996	0.0198588	0.0416623	0.0298502	0.0236705	0.0166117	0.0370827	0.0281041	0.0204426
LIPID-N-0809	C₄₁H₇₄NO₇P	PE(O-16:1/20:4)	GP	PE-O	722.512	303.232	7.1	0.0251594	0.0177465	0.03508	0.035782	0.111293	0.0562798	0.0369422	0.0212361	0.0775315	0.0322809	0.0174077	0.0941115	0.0568721	0.0449784	0.0452209
LIPID-N-0737	C₃₉H₇₈NO₇P	PE(O-18:1/16:0)	GP	PE-O	702.544	255.232	7.9	N/A	0.00214733	0.00336967	0.00819073	0.0109121	0.0163106	0.0058422	0.00100356	0.00346494	0.00208894	0.00132077	0.00897665	0.00451859	0.00490552	0.00631861
LIPID-N-0750	C₃₉H₇₆NO₇P	PE(O-16:1/18:1)	GP	PE-O	700.528	281.248	7.8	0.0713928	0.0193897	0.0354572	0.0513105	0.110701	0.139873	0.0562735	0.0288812	0.0757003	0.0363911	0.0290948	0.0864	0.0415937	0.0538239	0.0443833
LIPID-N-0857	C₄₃H₇₄NO₇P	PE(O-16:1/22:6)	GP	PE-O	746.512	327.232	6.9	0.0626592	0.0163955	0.0619328	0.103659	0.214881	0.208306	0.0661	0.0859812	0.0674968	0.0232225	0.0234043	0.114123	0.0428669	0.081412	0.0581578
LIPID-N-0871	C₄₅H₇₆NO₇P	PE(O-18:2/22:6)	GP	PE-O	772.528	327.232	7	0.040641	0.0098776	0.0165867	0.0298287	0.0255403	0.0836288	0.0237784	0.0787653	0.0258671	0.0146597	0.017732	0.0380498	0.0217019	0.0223247	0.034911
LIPID-P-1309	C₃₇H₇₄NO₇P	PE(P-16:0/16:0)	GP	PE-P	676.528	313.274	6.9	N/A	N/A	N/A	N/A	N/A	0.0213198	N/A	0.009482	0.0176029	N/A	0.00380817	0.0110777	0.00357464	N/A	0.0103456
LIPID-P-1318	C₄₁H₈₀NO₇P	PE(P-16:0/20:1)	GP	PE-P	730.575	367.321	7	0.0243652	0.0170921	0.0301308	0.0400609	0.0725647	0.0983214	0.049948	0.0316288	0.0400951	0.0194739	0.0166053	0.070775	0.0351473	0.0334315	0.0332223
LIPID-P-1323	C₄₃H₈₄NO₇P	PE(P-18:0/20:1)	GP	PE-P	758.606	367.321	7.1	0.0410852	0.0101646	0.0278571	0.0486756	0.128193	0.102458	0.0545085	0.0286429	0.0366817	0.0142385	0.0191247	0.0699695	0.0327716	0.0199835	0.0448593
LIPID-P-1355	C₄₃H₇₈NO₇P	PE(P-16:0/22:4)	GP	PE-P	752.559	389.306	8.1	0.0743142	0.032408	0.0390029	0.0694827	0.193485	0.225138	0.0552745	0.0386364	0.0803962	0.0330204	0.0414896	0.134062	0.078682	0.0643025	0.0920256
LIPID-P-1377	C₄₅H₈₀NO₇P	PE(P-18:1/22:4)	GP	PE-P	778.575	389.306	8.4	0.0281652	0.0157642	0.0171879	0.0314375	0.0967567	0.0886568	0.0343889	N/A	0.0228469	0.017781	0.0130849	0.0285364	0.0591347	0.0334987	0.0331507
LIPID-P-0660	C₄₅H₈₀NO₇P	PE(P-18:0/22:5)	GP	PE-P	778.575	387.29	5.6	0.0472882	0.02067	0.0262377	0.0377741	0.136668	0.102531	0.0353249	0.0507825	0.0592672	0.0275626	0.0131941	0.0960625	0.0434685	0.0454145	0.0434071
LIPID-P-0645	C₃₉H₇₂NO₇P	PE(P-16:0/18:3)	GP	PE-P	698.512	335.259	6.8	0.093871	0.0409389	0.0550461	0.0504748	0.0603263	0.136004	0.0508575	0.0669147	0.0204108	0.0327085	0.046603	0.053217	0.0505311	0.082672	0.0664183
LIPID-P-0646	C₄₀H₇₄NO₇P	PE(P-15:0/20:3)	GP	PE-P	712.528	363.29	6.2	49.9082	16.4412	30.2978	36.7397	36.1956	64.5864	26.8596	29.4478	43.3394	22.4245	25.361	28.9524	42.8304	38.1565	33.6332
LIPID-P-0650	C₄₅H₈₄NO₇P	PE(P-18:0/22:3)	GP	PE-P	782.606	391.321	6.3	0.0456384	0.0161338	0.0376342	0.0341421	0.0714533	0.0736452	0.0268116	0.0166815	0.0406068	0.00699584	0.0109854	0.0168862	0.0175165	0.0368959	0.0470132
LIPID-P-0651	C₄₀H₇₂NO₇P	PE(P-15:0/20:4)	GP	PE-P	710.512	361.274	6.6	8.20202	2.69026	5.01454	6.18641	6.22689	10.9397	4.16481	4.41487	6.82186	4.02488	4.01755	4.68681	6.57463	6.03061	5.30913
LIPID-P-0658	C₄₃H₇₆NO₇P	PE(P-18:1/20:4)	GP	PE-P	750.544	361.274	7.4	7.68078	2.54179	4.52837	4.83061	5.06939	8.72346	3.55546	4.42462	5.67663	3.07051	3.00433	3.6572	5.41065	5.31471	4.91461
LIPID-N-0446	C₄₂H₇₉O₁₀P	PG(18:1/18:1)	GP	PG	773.541	281.2	7.1	0.0391773	0.0282321	0.0271769	0.0414853	0.0354977	0.0302224	0.0226226	0.0311494	0.0426585	0.0157636	0.0195833	0.029352	0.038108	0.0325903	0.0275786
LIPID-N-0438	C₄₀H₇₇O₁₀P	PG(16:0/18:1)	GP	PG	747.525	255	6.2	0.94644	0.314969	0.47412	0.566511	0.551324	1.02437	0.483215	0.554289	0.723305	0.316672	0.527717	0.508165	0.564478	0.498061	0.647444
LIPID-N-0432	C₃₈H₇₅O₁₀P	PG(16:0/16:0)	GP	PG	721.51	255	5.6	0.389004	0.114223	0.176426	0.233859	0.191703	0.273483	0.137101	0.225398	0.247168	0.115948	0.189699	0.157627	0.187863	0.203044	0.213664
LIPID-N-0447	C₄₂H₇₉O₁₀P	PG(18:0/18:2)	GP	PG	773.541	279.2	7.1	0.0631674	0.0338857	0.0409151	0.0384623	0.0402697	0.0901604	0.0464429	0.024238	0.0386538	0.041508	0.0413831	0.0496337	0.0682473	0.0307495	0.05727
LIPID-N-0440	C₄₂H₈₁O₁₀P	PG(18:0/18:1)	GP	PG	775.557	281.2	5.8	33.0661	13.9449	19.7042	25.1658	21.5682	35.2634	17.6992	24.4471	22.0216	15.1131	22.9109	20.1302	19.3575	23.2591	24.2338
LIPID-N-1205	C₄₂H₇₃O₁₀P	PG(16:0/20:5)	GP	PG	767.486	255.232	4.4	0.0836951	0.042258	0.0620411	0.0758487	0.093722	0.103361	0.0312164	0.0651594	0.101116	0.029302	0.0540983	0.088937	0.0325497	0.0326017	0.0652256
LIPID-N-1120	C₄₄H₈₇O₁₀P	PG(16:0/22:0)	GP	PG	805.596	255.232	8	0.0989692	0.04986	0.0637406	0.088392	0.0984853	0.116302	0.0162293	0.123065	0.0981792	0.0386725	0.07472	0.110789	0.0330729	0.0438249	0.115489
LIPID-N-1179	C₄₅H₈₃O₁₀P	PG(18:1/21:2)	GP	PG	813.565	281.248	6.5	0.326158	0.0885914	0.134632	0.153255	0.146009	0.270077	0.104559	0.164005	0.206993	0.0815544	0.157686	0.146025	0.140994	0.137653	0.141759
LIPID-N-1173	C₄₀H₇₃O₁₀P	PG(16:0/18:3)	GP	PG	743.486	255.232	4.8	0.498262	0.223534	0.347249	0.334193	0.550402	0.624333	0.3099	0.716994	0.481024	0.215544	0.484583	0.402172	0.357255	0.367996	0.459773
LIPID-N-1155	C₃₉H₇₃O₁₀P	PG(16:0/17:2)	GP	PG	731.486	255.232	4.8	0.259096	0.0910314	0.133814	0.160929	0.181251	0.317092	0.111014	0.212731	0.244433	0.100158	0.1646	0.122705	0.173503	0.179918	0.178739
LIPID-N-1148	C₄₆H₈₉O₁₀P	PG(22:0/18:1)	GP	PG	831.612	281.248	8.1	0.743787	0.246529	0.404089	0.467089	0.66876	0.705263	0.367639	0.391022	0.568386	0.339654	0.458009	0.453383	0.464803	0.570746	0.453054
LIPID-N-1119	C₄₃H₈₅O₁₀P	PG(18:0/19:0)	GP	PG	791.58	283.264	7.6	0.186484	0.0850723	0.133364	0.187207	0.399123	0.500227	0.139591	0.14576	0.189501	0.0635316	0.103957	0.246976	0.101539	0.19319	0.175489
LIPID-N-1402	C₄₀H₇₃O₁₃P	PI(13:1/18:1)	GP	PI	791.471	281.248	3.8	453.212	28.5577	67.3589	75.8313	123.409	350.474	62.718	405.313	128.966	38.0643	169.496	68.84	151.813	233.965	139.97
LIPID-N-1390	C₄₁H₇₇O₁₃P	PI(18:0/14:1)	GP	PI	807.502	283.264	4.8	260.422	9.06737	18.9014	16.4049	36.3061	98.6708	12.7152	162.021	25.6535	11.8488	31.1006	21.4832	94.626	96.6173	65.3589
LIPID-N-1388	C₄₀H₇₅O₁₃P	PI(18:0/13:1)	GP	PI	793.487	283.264	4.4	34.8144	0.720223	2.42251	2.29996	4.37628	18.658	1.28418	29.3938	5.23334	1.68645	4.62	3.08756	21.4839	15.7632	4.72773
LIPID-N-1380	C₄₄H₈₅O₁₃P	PI(16:0/19:0)	GP	PI	851.565	255.232	6.6	N/A	1.90585	7.31378	0.696293	8.23327	5.2231	1.55444	12.436	4.94235	0.392558	1.33093	6.80275	1.88411	8.16907	N/A
LIPID-N-0493	C₄₄H₈₁O₁₃P	PI(17:1/18:1)	GP	PI	847.534	281.2	5.5	16.5822	4.50463	11.108	7.71027	2.30241	11.5729	9.12035	26.1135	10.3733	3.53185	17.7592	8.0111	20.9419	12.257	20.0803
LIPID-N-1418	C₄₄H₇₉O₁₃P	PI(18:1/17:2)	GP	PI	845.518	281.248	4.9	72.3098	9.52777	17.1569	16.0588	10.6651	24.4942	15.8647	39.1245	15.2927	6.82928	20.8595	19.2262	27.7096	11.631	46.1737
LIPID-N-0496	C₄₅H₈₃O₁₃P	PI(18:1/18:1)	GP	PI	861.557	281.2	5.7	34.0018	4.24389	14.5973	19.653	7.16027	18.8166	7.9904	35.3684	18.5272	6.76476	10.2063	12.618	22.8289	24.28	30.1401
LIPID-N-0524	C₄₇H₈₃O₁₃P	PI(18:0/20:4)	GP	PI	885.557	303.2	6.1	192.254	22.4372	60.42	36.5132	78.5947	143.507	34.5057	217.293	58.6592	13.2944	27.091	98.9975	44.4111	39.9624	63.2611
LIPID-N-0512	C₄₆H₈₃O₁₃P	PI(18:1/19:2)	GP	PI	873.549	281.2	5.9	N/A	N/A	N/A	N/A	3.87672	7.80394	N/A	N/A	7.22665	N/A	N/A	3.60535	N/A	N/A	N/A
LIPID-N-0503	C₄₇H₈₇O₁₃P	PI(18:1/20:1)	GP	PI	889.588	281.2	6.7	41.075	4.452	13.3071	9.07887	3.92267	11.1913	6.0953	13.8362	8.34346	4.78484	12.0859	2.71211	6.59993	8.60013	20.0216
LIPID-N-1386	C₃₉H₇₃O₁₃P	PI(12:0/18:1)	GP	PI	779.471	281.248	4.1	1012.17	140.459	340.7	261.237	207.035	461.938	240.241	671.088	358.757	164.401	339.587	321.349	519.896	369.008	809.289
LIPID-N-1378	C₄₂H₈₁O₁₃P	PI(16:0/17:0)	GP	PI	823.534	255.232	5.8	19.992	1.78859	N/A	2.60056	2.31248	4.86882	N/A	N/A	3.38811	2.44547	N/A	4.91532	2.36784	6.64996	5.65972
LIPID-N-1374	C₃₉H₇₅O₁₃P	PI(12:0/18:0)	GP	PI	781.487	283.264	4.7	342.59	17.1399	29.6171	33.4976	65.5039	162.862	22.5321	276.834	45.4495	22.1581	39.7438	43.2565	178.185	180.04	120.953
LIPID-N-0875	C₃₄H₆₇O₈P	PMeOH(14:0/16:0)	GP	PMeOH	633.45	227.201	4.6	0.064446	0.0174211	0.0273697	0.0256138	0.0202243	0.0428368	0.0118624	0.0157802	0.0318534	0.0203505	0.0210046	0.0156274	0.0313343	0.02777	0.0327493
LIPID-N-0877	C₃₆H₇₁O₈P	PMeOH(16:0/16:0)	GP	PMeOH	661.481	255.232	5	56.4485	11.698	30.6386	38.4383	28.3027	55.043	23.2811	33.5121	34.1685	22.3346	19.4554	20.1709	29.9043	34.742	24.1691
LIPID-N-0891	C₄₂H₇₅O₈P	PMeOH(16:0/22:4)	GP	PMeOH	737.512	255.232	5.1	0.0305063	0.0105695	0.0119408	0.0135387	0.0139625	0.0328464	0.025789	0.0109896	0.0197568	0.0121493	0.00513157	0.00941345	0.0174079	0.00853947	0.0231024
LIPID-N-0897	C₄₂H₇₃O₈P	PMeOH(16:0/22:5)	GP	PMeOH	735.496	255.232	5.3	0.066957	0.0291829	0.0463868	0.093932	0.0657669	0.103019	0.0308648	0.0384715	0.0779385	0.0325277	0.0242724	0.0344158	0.0468643	0.0708827	0.0465222
LIPID-N-1264	C₄₂H₈₀NO₁₀P	PS(16:0/20:1)	GP	PS	788.544	255.232	7.1	91.186	34.4766	94.7806	85.1093	37.1099	33.7686	51.768	28.3932	63.796	46.9936	22.2536	67.7475	52.044	28.4333	107.762
LIPID-N-1338	C₄₈H₈₄NO₁₀P	PS(18:1/24:4)	GP	PS	864.575	281.248	6.5	0.84504	N/A	N/A	N/A	N/A	N/A	N/A	N/A	N/A	N/A	N/A	N/A	N/A	N/A	1.21626
LIPID-N-0584	C₄₄H₈₀NO₁₀P	PS(18:0/20:3)	GP	PS	812.544	283.2	6.5	0.872544	1.09242	1.04649	1.29062	1.22581	0.392939	0.480044	0.6759	0.909692	0.494528	0.292132	1.00868	0.819913	0.261895	1.98144
LIPID-N-0598	C₄₆H₇₈NO₁₀P	PS(18:0/22:6)	GP	PS	834.529	283.2	6.2	2.81993	1.32477	2.36031	4.80912	8.7752	9.11968	3.49104	1.14964	2.49785	1.13533	0.808065	6.13825	1.81672	1.56737	3.85589
LIPID-N-0571	C₄₃H₈₂NO₁₀P	PS(18:1/19:0)	GP	PS	802.56	281.2	6.8	1.27163	0.878869	0.985989	1.70264	0.98184	0.731648	0.75118	0.542793	1.87472	0.73144	0.845239	1.39231	0.935333	0.324488	1.12421
LIPID-N-1233	C₃₉H₇₆NO₁₀P	PS(16:0/17:0)	GP	PS	748.513	255.232	6	5.95356	3.82603	5.25624	6.18717	3.9104	2.78103	5.36295	1.97968	4.86068	3.29045	2.41047	5.183	5.52768	2.63921	10.416
LIPID-P-0332	C₄₀H₇₇NO₁₁S	SHexCer(d18:1:/16:0)	SP	SHexCer	780.8	264.3	5.07538	0.0320106	0.0075298	0.0173889	0.0188549	0.0287653	0.041454	0.0164529	0.0150145	0.0246245	0.0132502	0.0051207	0.0321506	0.00916753	0.0168023	0.0139424
LIPID-P-0331	C₄₀H₇₇NO₁₂S	SHexCer(d18:1:/16:0(OH))	SP	SHexCer	796.8	264.3	6.3	0.0297222	0.0119938	0.0391629	0.0358136	0.0657237	0.0808364	0.0263876	0.0274445	0.0416117	0.014659	0.0119442	0.051767	0.0257514	0.0282864	0.0551584
LIPID-P-0768	C₄₇H₈₇N₂O₆P	SM(d18:2/24:3)	SP	SM	807.638	184.075	6.9	0.088728	0.0498206	0.110978	0.073932	0.247468	0.23319	0.0567185	0.283878	0.135385	0.0383871	0.0456522	0.272238	0.0629985	0.070158	0.0767511
LIPID-P-0734	C₄₅H₉₃N₂O₆P	SM(d18:0/22:0)	SP	SM	789.685	184.075	9.7	0.039068	0.0197115	0.0245981	0.0253128	0.0328513	0.0452946	0.0273678	0.036248	0.0554265	0.0164079	0.0183029	0.0428382	0.0306893	0.0379672	0.0264238
LIPID-P-0763	C₄₅H₈₇N₂O₆P	SM(d18:2/22:1)	SP	SM	783.638	184.075	7.5	0.0212414	0.00553231	0.00654633	0.010255	0.0109546	0.0127132	0.00305402	0.0139482	0.0159475	0.00464236	0.00649548	0.010185	0.0099162	0.00611835	0.00895483
LIPID-P-0730	C₃₉H₈₁N₂O₆P	SM(d18:0/16:0)	SP	SM	705.591	184.075	6.3	0.0287158	0.0163493	0.0175646	0.0227468	0.0361469	0.0321724	0.0158608	0.0192739	0.0420337	0.019039	0.0131704	0.0495788	0.0183904	0.0215577	0.0183886
LIPID-P-0758	C₄₇H₉₃N₂O₆P	SM(d18:1/24:1)	SP	SM	813.685	184.075	9.3	0.0594974	0.0567354	0.0911928	0.0554209	0.230776	0.154232	0.0574285	0.138981	0.161789	0.0433232	0.0587813	0.231123	0.05645	0.0565607	0.0693167
LIPID-P-0756	C₄₅H₈₉N₂O₆P	SM(d18:1/22:1)	SP	SM	785.654	184.075	8.2	0.00718154	0.00623994	0.0105776	0.0100169	0.0153372	0.014184	0.0107581	0.0133534	0.0145769	0.00686944	0.00546378	0.0192683	0.0110412	0.0121467	0.0142717
LIPID-P-0752	C₄₁H₈₁N₂O₆P	SM(d18:1/18:1)	SP	SM	729.591	184.075	6.1	0.00954152	0.00557871	0.0122133	0.0135865	0.0248593	0.0250408	0.00936485	0.00805171	0.0166506	0.00779216	0.0078943	0.0166505	0.00601641	0.00986353	0.0102293
LIPID-P-0751	C₄₀H₇₉N₂O₆P	SM(d18:1/17:1)	SP	SM	715.575	184.075	5.9	0.00409404	0.00136977	0.00143262	0.000898947	0.00172809	0.00412378	0.00169111	0.00167411	0.0016334	0.0027579	0.00179176	0.00205385	0.00304467	0.00262287	0.00164512
LIPID-P-0750	C₃₉H₇₇N₂O₆P	SM(d18:1/16:1)	SP	SM	701.56	184.075	5.3	0.0062493	0.00570314	0.00908678	0.00448788	0.0126669	0.010429	0.00555015	0.0157953	0.0123148	0.00378748	0.00448435	0.0148282	0.00678913	0.00419435	0.00849667
LIPID-P-0762	C₄₃H₈₃N₂O₆P	SM(d18:2/20:1)	SP	SM	755.607	184.075	6.5	2.13234	0.568829	1.02113	1.34685	1.28831	2.06812	0.97961	0.874729	1.47079	0.843864	0.874052	0.91677	1.21629	1.20662	1.04966
LIPID-P-0745	C₄₆H₉₃N₂O₆P	SM(d18:1/23:0)	SP	SM	801.685	184.075	9.8	0.00726058	0.00730766	0.0108073	0.00465167	0.0230603	0.0190353	0.00689445	0.0167545	0.0128369	0.00397018	0.00843791	0.023995	0.00734133	0.00599664	0.00679506
LIPID-P-0744	C₄₅H₉₁N₂O₆P	SM(d18:1/22:0)	SP	SM	787.669	184.075	9.2	0.057112	0.0401637	0.0749944	0.0555905	0.176459	0.11925	0.066974	0.143926	0.117625	0.031429	0.0575413	0.161831	0.0606004	0.0586589	0.0661078
LIPID-P-0746	C₄₇H₉₅N₂O₆P	SM(d18:1/24:0)	SP	SM	815.701	184.075	10	0.0260576	0.0288374	0.040267	0.0195724	0.0965933	0.0608756	0.0530775	0.0448329	0.0658185	0.0156068	0.0399279	0.107461	0.0269795	0.0264052	0.0235306
LIPID-P-0736	C₃₇H₇₅N₂O₆P	SM(d18:1/14:0)	SP	SM	675.544	184.075	5.1	0.00531088	0.00276906	0.00413653	0.00440375	0.00838107	0.0110992	0.00244951	0.00441845	0.00564375	0.00220327	0.00506817	0.00439475	0.00271629	0.00307433	0.00560056
LIPID-P-0743	C₄₄H₈₉N₂O₆P	SM(d18:1/21:0)	SP	SM	773.654	184.075	8.6	0.000371762	0.00147757	0.00228941	0.00149036	0.00505845	0.00495116	N/A	0.00491173	0.00452585	0.00118862	0.000901539	0.00446742	0.00161479	0.00228787	0.000903311
LIPID-P-0742	C₄₃H₈₇N₂O₆P	SM(d18:1/20:0)	SP	SM	759.638	184.075	8	0.0159552	0.0106202	0.0154139	0.0110687	0.0340209	0.0292764	0.0107391	0.0193611	0.0207875	0.00794824	0.0112153	0.0307502	0.0145676	0.0179536	0.0187283
LIPID-P-0740	C₄₁H₈₃N₂O₆P	SM(d18:1/18:0)	SP	SM	731.607	184.075	6.9	0.238114	0.109454	0.211448	0.239493	0.574697	0.589114	0.21973	0.193726	0.273563	0.117821	0.108539	0.407504	0.2104	0.240495	0.2836
LIPID-P-0738	C₃₉H₇₉N₂O₆P	SM(d18:1/16:0)	SP	SM	703.575	184.075	6.3	0.203852	0.0929731	0.153631	0.139515	0.289275	0.213046	0.10508	0.251991	0.230062	0.0823744	0.103437	0.290994	0.11182	0.113418	0.108758
LIPID-P-1281	C₂₀H₄₁NO₂	SPH(d20:1)	SP	SPH	328.32	310.311	4	0.0362135	0.0223918	0.0281453	0.052764	0.0494427	0.067048	0.050416	0.0608006	0.0849831	0.0371203	0.0400515	0.0483164	0.0530019	0.0739373	0.0530253
LIPID-P-1278	C₁₇H₃₇NO₂	SPH(d17:0)	SP	SPH	288.291	270.28	3.8	N/A	N/A	N/A	N/A	0.00625392	0.0145286	N/A	0.00584614	0.0127282	0.0017261	0.00353061	0.00419794	0.00877373	0.0079524	0.00473191
LIPID-P-2390	C₃₁H₅₈O₆	TG(8:0/10:0/10:0)	GL	TG	544.46	355.41	9.2	0.00988206	0.00903011	0.00615211	0.013878	0.00164345	0.00897208	0.00496424	0.0055388	0.0103655	0.00334839	0.00657209	0.00800605	0.00585459	0.00483596	0.0137188
LIPID-P-1116	C₅₉H₁₀₄O₆	TG(18:0/18:1/20:4)	GL	TG	926.817	605.774	12.3	0.029193	0.007296	0.00910267	0.017892	0.0129314	0.0215576	0.00465234	0.0198703	0.0144315	0.00447928	0.00576274	0.0150289	0.00548125	0.00364579	0.00177618
LIPID-P-1142	C₅₇H₉₈O₆	TG(18:1/18:2/18:3)	GL	TG	896.771	597.727	11.1	0.0958296	0.00687931	0.0343916	0.0561008	0.0202979	0.0204598	0.00869865	0.0390252	0.0292789	0.0130387	0.0156988	0.082099	0.0123416	0.0110483	0.0170086
LIPID-P-1144	C₅₇H₉₈O₆	TG(16:0/18:2/20:4)	GL	TG	896.772	575.728	11.1	0.0210303	0.00575623	0.0134539	0.0155437	0.019145	0.0138165	0.00686205	0.0372094	0.0202532	0.00721676	0.00253642	0.0160888	0.00460147	0.00345032	0.0127299
LIPID-P-1149	C₅₉H₁₀₂O₆	TG(16:0/18:1/22:5)	GL	TG	924.802	577.758	12.1	0.0602568	0.0148458	0.0297531	0.0550477	0.0276365	0.037192	0.0151079	0.0521113	0.0261837	0.016121	0.0221014	0.0233774	0.0078816	0.0101225	0.0221963
LIPID-P-1150	C₅₉H₁₀₂O₆	TG(18:0/18:2/20:4)	GL	TG	924.802	603.758	11.3	0.0198831	0.00696811	0.0262691	0.0298632	0.0185853	0.0132699	0.00495548	0.0278838	0.0226116	0.00439112	0.00500643	0.0204074	0.00576384	0.0104715	0.00668744
LIPID-P-1169	C₅₇H₉₆O₆	TG(18:2/18:2/18:3)	GL	TG	894.755	597.711	11.6	0.0387672	0.00366029	0.0291153	0.0821373	0.0169917	0.0176138	0.01371	0.027692	0.0287518	0.0163926	0.0159354	0.108623	0.0204988	0.0110685	0.0126077
LIPID-P-1176	C₅₉H₁₀₀O₆	TG(18:1/18:2/20:4)	GL	TG	922.783	601.739	11.3	0.0105424	0.00525094	0.00504253	0.0114078	0.0181453	0.0113156	0.00256274	0.0158612	0.0110318	0.00447024	0.00504274	0.00832545	0.00217874	0.00333107	0.00252893
LIPID-P-1114	C₅₉H₁₀₄O₆	TG(16:0/18:1/22:4)	GL	TG	926.815	577.771	12.3	0.0168106	0.00645754	0.0121342	0.0164979	0.0131399	0.0083806	0.0050379	0.0163075	0.0185748	0.00482312	0.00500839	0.00740735	0.00514664	0.00469229	0.00760089
LIPID-P-1177	C₅₉H₁₀₀O₆	TG(16:0/18:1/22:6)	GL	TG	922.786	577.743	11.9	0.0188208	0.0107309	0.0256387	0.0208195	0.0333936	0.0389542	0.0065504	0.0622147	0.0291618	0.0111446	0.00736261	0.044084	0.007413	0.013093	0.0154145
LIPID-P-1200	C₅₉H₉₈O₆	TG(16:0/18:2/22:6)	GL	TG	920.766	575.722	11	0.00298846	0.0035936	0.00954478	0.00244461	0.0206247	0.0176289	0.00165278	0.0208755	0.0053288	0.00218526	0.00237449	0.0366124	0.0011178	0.00170828	0.00740311
LIPID-P-1214	C₅₇H₉₂O₆	TG(16:1/16:2/22:6)	GL	TG	890.724	545.68	10.9	0.0073396	N/A	0.00580578	0.00325475	0.00091752	0.0050378	0.0051227	0.0126267	0.00335348	0.00562268	0.00388256	0.00241512	0.00186353	0.00229188	N/A
LIPID-P-2284	C₄₇H₈₈O₆	TG(14:0/14:0/16:1)	GL	TG	766.69	521.65	11.3	0.050321	0.027618	0.0379449	0.0475953	0.0336549	0.072211	0.014378	0.0425088	0.0460355	0.0253402	0.0249344	0.0442174	0.0346101	0.0339819	0.0505113
LIPID-P-2310	C₅₅H₉₂O₆	TG(16:0/16:2/20:5)	GL	TG	866.73	593.7	10.8	0.0332237	0.00721697	0.00897089	0.0233815	0.0196704	0.0309492	0.0174052	0.0298169	0.0185294	0.0205651	0.00738452	0.0123117	0.0122499	0.0199101	0.0189366
LIPID-P-2356	C₅₉H₁₀₄O₆	TG(18:0/18:2/20:3)	GL	TG	926.82	603.77	12.3	0.0111125	0.00181505	0.00556478	0.0155103	0.0094786	0.0086156	0.00332778	0.0172464	0.00776308	0.000900044	0.00409661	0.0039607	0.00254616	0.00473211	0.00357356
LIPID-P-1182	C₆₁H₁₀₄O₆	TG(18:1/18:1/22:5)	GL	TG	950.818	603.774	12.1	N/A	0.003074	0.00504924	0.00658805	0.00112936	0.006971	0.00251656	0.00300198	0.00855285	0.00142451	0.00172868	0.0029838	0.00325341	0.00195103	0.00287598
LIPID-P-1105	C₅₇H₁₀₀O₆	TG(16:0/18:1/20:4)	GL	TG	898.786	577.743	11.2	0.106928	0.0240019	0.0447973	0.0997307	0.0519192	0.0550524	0.025301	0.0990029	0.0519926	0.0197157	0.0284607	0.05602	0.0267307	0.0174349	0.0243778
LIPID-P-0911	C₅₃H₉₈O₆	TG(14:0/18:0/18:2)	GL	TG	848.771	603.727	11.3	0.0403924	0.0111128	0.0193147	0.0433843	0.0191736	0.0453812	0.0158594	0.0411209	0.0271908	0.0137216	0.01345	0.031625	0.017266	0.020823	0.0215372
LIPID-P-0823	C₄₅H₈₄O₆	TG(12:0/14:0/16:1)	GL	TG	738.66	493.616	11.1	N/A	0.0055034	0.00677417	N/A	0.0061276	0.00258394	0.0039957	0.00722388	0.00765603	0.00635008	0.00520483	0.0044961	0.00420757	N/A	0.0062015
LIPID-P-0827	C₄₇H₈₈O₆	TG(12:0/16:0/16:1)	GL	TG	766.692	495.652	11.3	0.0603924	0.0408577	0.0543489	0.0414176	0.0430773	0.0866688	0.0279396	0.06508	0.0782138	0.0215848	0.0229157	0.0454508	0.045548	0.0469264	0.0729583
LIPID-P-0829	C₄₇H₈₈O₆	TG(12:0/14:0/18:1)	GL	TG	766.692	521.649	11.3	0.113255	0.0324926	0.0665111	0.100859	0.0415395	0.0858384	0.0185601	0.0517791	0.0599606	0.0377155	0.043385	0.0627695	0.0583677	0.0485123	0.0797972
LIPID-P-0833	C₄₉H₉₂O₆	TG(12:0/16:0/18:1)	GL	TG	794.724	495.68	11.7	0.023393	0.0111335	0.0154771	0.0217119	0.00847933	0.0372048	0.00764395	0.0138293	0.0239617	0.00889468	0.01469	0.0297622	0.0138809	0.0172457	0.0205866
LIPID-P-0834	C₄₉H₉₂O₆	TG(14:0/16:0/16:1)	GL	TG	794.724	549.68	11.7	0.0814712	0.0373746	0.0648394	0.088958	0.054984	0.08412	0.0497328	0.0849176	0.0568628	0.0338842	0.026884	0.0679335	0.0633848	0.0446387	0.100986
LIPID-P-0835	C₅₀H₉₄O₆	TG(15:0/16:0/16:1)	GL	TG	808.737	535.697	11.9	0.152564	0.0820331	0.0874739	0.069168	0.070218	0.183638	0.0430262	0.0880088	0.120768	0.048732	0.0540287	0.082658	0.0602157	0.062932	0.0917911
LIPID-P-0836	C₅₀H₉₄O₆	TG(14:0/15:0/18:1)	GL	TG	808.736	509.692	11.9	0.0150155	0.022407	0.0279936	0.0264758	0.0202372	0.0413444	0.023472	0.0179796	0.0254075	0.0144518	0.00943557	0.0449982	0.0301205	0.0344909	0.0486489
LIPID-P-0838	C₅₁H₉₆O₆	TG(14:0/16:0/18:1)	GL	TG	822.755	523.711	11.3	0.135324	0.0353491	0.108628	0.112855	0.0714147	0.148568	0.051336	0.0675394	0.132209	0.0380163	0.0472017	0.091287	0.0514387	0.0737607	0.0650233
LIPID-P-0840	C₅₂H₉₈O₆	TG(15:0/16:0/18:1)	GL	TG	836.77	537.726	11.4	0.037494	0.0219834	0.0255222	0.0344989	0.0208837	0.053466	0.0171623	0.0415715	0.0407831	0.022965	0.0248824	0.028801	0.0396467	0.0295331	0.0290422
LIPID-P-0842	C₅₃H₁₀₀O₆	TG(16:0/16:0/18:1)	GL	TG	850.786	577.743	11.5	1.37495	0.301709	0.543938	0.86084	0.602709	0.878604	0.340353	0.974247	0.804831	0.266987	0.326644	0.477273	0.411009	0.474496	0.328652
LIPID-P-0847	C₅₅H₁₀₄O₆	TG(16:0/18:0/18:1)	GL	TG	878.817	605.774	12.91	1.21606	0.239298	0.358816	0.786827	0.477227	0.651924	0.249246	0.607306	0.566862	0.252158	0.218292	0.296308	0.231491	0.254607	0.275218
LIPID-P-0849	C₅₆H₁₀₆O₆	TG(17:0/18:0/18:1)	GL	TG	892.831	591.787	13	0.00791048	0.00111803	0.00395616	0.00823547	0.00592976	0.00803624	0.00253456	0.00628894	0.00617643	0.00453732	0.00126468	0.00246344	N/A	0.00145961	0.00461191
LIPID-P-0851	C₅₇H₁₀₈O₆	TG(16:0/18:0/20:1)	GL	TG	906.847	579.803	13.2	0.00401988	0.00175865	0.00166474	0.00408392	0.000989107	0.00460184	0.00246718	0.00369713	0.0024257	0.00037525	0.00136398	0.00165912	0.00153437	0.00095996	0.00170091
LIPID-P-0857	C₅₉H₁₁₂O₆	TG(16:0/24:0/16:1)	GL	TG	934.871	663.831	13.4	0.0078424	0.00438783	0.00963917	0.00721847	0.00465309	0.0150425	0.00478958	0.00617059	0.00452514	0.00156339	0.0027371	0.00326794	0.00505101	0.00433768	0.006177
LIPID-P-0884	C₄₇H₈₆O₆	TG(14:0/14:1/16:1)	GL	TG	764.673	493.628	10.8	0.0134773	0.017185	0.023878	0.0371995	0.0159792	0.0247912	0.0084064	0.0199275	0.0172836	0.0137188	0.00801226	0.022765	0.0211863	0.0139097	0.0130713
LIPID-P-0886	C₄₇H₈₆O₆	TG(12:0/14:0/18:2)	GL	TG	764.676	519.632	10.8	0.0107918	0.00228416	0.0117994	0.00303101	0.000191545	0.00841092	0.0036931	0.00337628	N/A	0.0036792	0.00262875	0.00516815	0.00272752	0.00553725	0.00794344
LIPID-P-0813	C₆₁H₁₁₈O₆	TG(16:0/18:0/24:0)	GL	TG	964.928	663.884	14.1	0.00214711	0.000953957	0.000919972	0.00152141	0.00171687	0.00386335	0.000307668	0.00320685	0.00259335	0.000699264	0.000980596	0.00157925	0.00284744	0.00221892	0.00179278
LIPID-P-0809	C₅₉H₁₁₄O₆	TG(16:0/18:0/22:0)	GL	TG	936.896	635.852	13.9	0.0708156	0.0130384	0.0222218	0.0369568	0.0475539	0.0790428	0.022488	0.0487988	0.0355369	0.0227701	0.0199536	0.026352	0.0499576	0.0497293	0.0304838
LIPID-P-0806	C₅₇H₁₁₀O₆	TG(16:0/18:0/20:0)	GL	TG	908.861	635.817	12.1	0.144492	0.0317806	0.0514222	0.117729	0.101076	0.154655	0.0635075	0.0968635	0.0852423	0.0661608	0.0562304	0.068475	0.0981827	0.0923607	0.0778661
LIPID-P-0804	C₅₇H₁₁₀O₆	TG(18:0/18:0/18:0)	GL	TG	908.865	607.821	12.1	2.95033	0.596803	1.02511	1.93323	2.09075	3.22947	1.06482	2.05763	1.72793	1.22123	1.01891	1.27474	2.06344	1.87282	1.29219
LIPID-P-0771	C₄₁H₇₈O₆	TG(10:0/16:0/12:0)	GL	TG	684.613	467.569	10.1	0.0162568	0.00323077	0.00826156	0.0114801	0.0103231	0.015816	0.0133444	0.0101181	0.0426388	0.0186242	0.0066547	0.0123119	0.012345	0.0104372	0.0138352
LIPID-P-0778	C₄₅H₈₆O₆	TG(12:0/12:0/18:0)	GL	TG	740.677	439.633	11.2	0.00894584	0.00361954	0.0118081	0.00810907	0.00895173	0.0090296	0.00295766	0.00479181	0.00752003	0.00203691	0.00275282	0.0055861	0.00362283	0.00511168	0.00440858
LIPID-P-0780	C₄₆H₈₈O₆	TG(13:0/14:0/16:0)	GL	TG	754.688	509.644	11.4	0.0366309	0.0167213	0.0288576	0.0226849	0.0143135	0.0506552	0.00469934	0.0212812	0.0288412	0.00981488	0.0219414	0.0279396	0.0288597	0.0142389	0.0373536
LIPID-P-0784	C₄₇H₉₀O₆	TG(12:0/16:0/16:0)	GL	TG	768.707	551.663	11.6	0.0185828	0.00533034	0.00866394	0.0175214	0.0184245	0.0241698	0.00608485	0.0124921	0.0181502	0.006624	0.00556796	0.00841595	0.0112184	0.0144773	0.0140126
LIPID-P-0785	C₄₈H₉₂O₆	TG(14:0/15:0/16:0)	GL	TG	782.717	509.673	11.8	0.0653376	0.0440789	0.031388	0.0349371	0.0348512	0.0803592	0.0275306	0.0448911	0.0484015	0.0140748	0.0179885	0.0316982	0.0322016	0.0298323	0.0510376
LIPID-P-0786	C₄₉H₉₄O₆	TG(14:0/16:0/16:0)	GL	TG	796.739	523.696	12	0.424626	0.149913	0.200033	0.379037	0.289273	0.42103	0.207729	0.350355	0.281632	0.245087	0.223759	0.26269	0.289615	0.283425	0.286914
LIPID-P-0787	C₅₀H₉₆O₆	TG(15:0/16:0/16:0)	GL	TG	810.752	537.708	12.2	0.0653708	0.0468343	0.0539281	0.071768	0.0391681	0.106483	0.0442282	0.0516407	0.0590285	0.0350692	0.0314918	0.06286	0.0585081	0.0502971	0.0731167
LIPID-P-0892	C₄₉H₉₀O₆	TG(14:1/16:0/16:1)	GL	TG	792.708	519.668	11.3	0.026082	0.00891786	0.00896344	0.0184571	0.00896953	0.0106279	0.0100628	0.0199168	0.010813	0.00545256	0.00583726	0.0184135	0.0135793	0.01311	0.0134063
LIPID-P-0788	C₅₁H₉₈O₆	TG(16:0/16:0/16:0)	GL	TG	824.771	551.727	11.5	11.5474	3.3788	5.10931	9.56233	7.3002	11.0807	5.5035	7.28706	9.16392	6.69804	5.32117	6.95225	6.67873	6.8418	6.88567
LIPID-P-0792	C₅₂H₁₀₀O₆	TG(15:0/16:0/18:0)	GL	TG	838.784	537.74	12.6	0.0479288	0.016733	0.0234016	0.0361989	0.0287453	0.055468	0.0161965	0.0238475	0.0285097	0.0227928	0.023208	0.0329848	0.0398779	0.020954	0.020618
LIPID-P-0793	C₅₃H₁₀₂O₆	TG(16:0/16:0/18:0)	GL	TG	852.802	579.758	13	24.8228	6.86011	10.9931	19.5695	13.4553	21.5596	11.4288	17.0169	18.5558	13.8546	10.9785	12.6889	13.578	14.2443	13.6666
LIPID-P-0796	C₅₄H₁₀₄O₆	TG(16:0/17:0/18:0)	GL	TG	866.815	565.772	11.8	0.170771	0.0453169	0.0631633	0.108149	0.089126	0.152773	0.0685305	0.0925941	0.10111	0.0727076	0.06217	0.079286	0.100789	0.0937867	0.0893772
LIPID-P-0798	C₅₅H₁₀₆O₆	TG(14:0/18:0/20:0)	GL	TG	880.833	551.79	13.1	0.111003	0.037228	0.0513531	0.104866	0.07357	0.109742	0.050472	0.0776988	0.0753394	0.049692	0.051467	0.055958	0.0693767	0.07472	0.0671989
LIPID-P-0800	C₅₅H₁₀₆O₆	TG(16:0/18:0/18:0)	GL	TG	880.833	579.79	13.1	16.6694	4.3664	7.07722	12.5718	10.1187	16.1797	6.9146	10.369	11.4198	8.44536	6.71978	7.94865	10.2216	10.6144	8.37228
LIPID-P-0801	C₅₆H₁₀₈O₆	TG(15:0/18:0/20:0)	GL	TG	894.843	593.8	13.3	0.0689204	0.0199295	0.0312536	0.0501011	0.0387523	0.0868036	0.0309462	0.0560765	0.0465277	0.0367768	0.0270395	0.0336734	0.0605528	0.0488976	0.0379549
LIPID-P-0802	C₅₆H₁₀₈O₆	TG(17:0/18:0/18:0)	GL	TG	894.85	607.768	13.3	0.0465468	0.0109347	0.0177649	0.0280792	0.0260111	0.05014	0.0172998	0.0285146	0.0291038	0.0197485	0.014951	0.0222748	0.0304285	0.0236781	0.022706
LIPID-P-0803	C₅₆H₁₀₈O₆	TG(16:0/18:0/19:0)	GL	TG	894.848	621.804	13.3	0.0119701	0.00277742	0.00318509	0.00726533	0.00250709	0.0104036	0.0030042	0.00657729	0.00869908	0.00294024	0.00523157	0.00167833	0.00578883	0.00440008	0.00630994
LIPID-P-0791	C₅₂H₁₀₀O₆	TG(16:0/16:0/17:0)	GL	TG	838.786	565.743	12.6	0.11302	0.0379709	0.0504889	0.0870173	0.0592453	0.0992552	0.0455599	0.0523514	0.0695423	0.0499828	0.0399598	0.0434605	0.072504	0.0659863	0.0640578
LIPID-P-1104	C₅₇H₁₀₀O₆	TG(18:1/18:2/18:2)	GL	TG	898.786	601.743	11.4	0.30471	0.0453829	0.126829	0.287759	0.123494	0.157958	0.061094	0.207638	0.156137	0.0750408	0.0618796	0.270947	0.102109	0.0657029	0.0832989
LIPID-P-0894	C₄₉H₉₀O₆	TG(14:0/14:1/18:1)	GL	TG	792.708	493.664	11.35	0.00625376	0.00938006	0.0142423	0.0203849	0.00857507	0.0297381	0.0108424	0.0107656	0.0112426	0.00738856	0.0056893	0.0116482	0.00882793	0.00710393	0.00885783
LIPID-P-0902	C₅₁H₉₄O₆	TG(14:0/16:0/18:2)	GL	TG	820.739	523.696	11.1	0.0274816	0.00764397	0.0206494	0.0082576	0.0174601	0.0233302	0.00657125	0.0234491	0.0128522	0.0065988	0.00628613	0.0094302	0.0133799	0.00275683	0.0101049
LIPID-P-0984	C₅₆H₁₀₂O₆	TG(17:1/18:1/18:1)	GL	TG	888.802	589.758	12.4	0.0228912	0.00688549	0.010929	0.0149203	0.00894373	0.0209086	0.00476303	0.00633024	0.0145518	0.00461416	0.00578	0.00885295	0.006903	0.00545468	0.00760144
LIPID-P-0988	C₅₇H₁₀₄O₆	TG(18:1/18:1/18:1)	GL	TG	902.818	603.774	11.5	1.20386	0.20591	0.463079	0.946713	0.417731	0.496601	0.229058	0.645994	0.651817	0.20381	0.270686	0.392665	0.200067	0.242419	0.276446
LIPID-P-0990	C₅₇H₁₀₄O₆	TG(18:0/18:1/18:2)	GL	TG	902.818	601.774	11.5	0.191967	0.0402869	0.0716967	0.117709	0.079626	0.065488	0.0292698	0.0888071	0.0937292	0.0391749	0.0309663	0.084999	0.0289283	0.0322616	0.0344031
LIPID-P-0991	C₅₇H₁₀₄O₆	TG(16:0/18:1/20:2)	GL	TG	902.823	629.78	11.5	0.0591648	0.0149782	0.0213254	0.0354653	0.0258336	0.0359605	0.0126339	0.041212	0.0294182	0.0077068	0.00815261	0.0221336	0.000619568	0.0174904	0.008578
LIPID-P-0999	C₅₉H₁₀₈O₆	TG(18:1/18:1/20:1)	GL	TG	930.848	603.804	13	0.0411564	0.00530671	0.009019	0.0269424	0.0134874	0.0131142	0.00459724	0.0173585	0.0172328	0.00490904	0.00701978	0.0149585	0.00786727	0.0129702	0.0111099
LIPID-P-1024	C₆₅H₁₂₀O₆	TG(18:1/20:1/24:1)	GL	TG	1014.94	687.899	13.8	0.0026967	0.0012617	0.00151837	0.00315325	0.00316629	0.00258985	0.0021711	0.00207815	0.00362575	0.00196326	0.00227445	0.0015968	0.00345629	0.0018246	0.00289949
LIPID-P-1038	C₅₃H₉₄O₆	TG(16:1/16:1/18:2)	GL	TG	844.739	547.696	11.4	0.0283202	0.00540386	0.01103	0.0159645	0.00886973	0.0107931	0.00490372	0.0223564	0.0177668	0.00569792	0.00622957	0.0189653	0.0086716	0.00411845	0.00512033
LIPID-P-1044	C₅₅H₉₈O₆	TG(16:1/18:1/18:2)	GL	TG	872.77	575.727	11.8	0.794532	0.137734	0.460464	0.708467	0.536155	0.49844	0.184226	0.717094	0.524258	0.226341	0.217963	0.80513	0.290144	0.246355	0.180949
LIPID-P-1048	C₅₅H₉₈O₆	TG(16:0/18:2/18:2)	GL	TG	872.77	599.726	11.2	0.529808	0.0815269	0.233322	0.36868	0.308755	0.25704	0.101698	0.354518	0.225418	0.0930832	0.0984426	0.416742	0.144938	0.0953653	0.0856122
LIPID-P-1053	C₅₇H₁₀₂O₆	TG(18:1/18:1/18:2)	GL	TG	900.802	601.758	11.4	0.803066	0.0895577	0.196866	0.375995	0.200089	0.276656	0.103613	0.313852	0.285266	0.0938824	0.116069	0.279361	0.0995647	0.092384	0.0962344
LIPID-P-1056	C₅₇H₁₀₂O₆	TG(16:0/18:0/20:4)	GL	TG	900.802	599.758	11.4	0.039486	0.00798417	0.0142138	0.0489731	0.0264038	0.0295275	0.0100468	0.0263193	0.0223815	0.0100726	0.0124741	0.0447754	0.0164685	0.0122561	0.0111899
LIPID-P-1060	C₅₉H₁₀₆O₆	TG(16:0/18:1/22:3)	GL	TG	928.83	629.786	12.7	0.0299892	0.00392286	0.0136278	0.0250353	0.0098424	0.0113166	0.0104996	0.0190582	0.0171978	0.00122336	0.00450209	0.020606	0.00611277	0.00941713	0.00685161
LIPID-P-1096	C₅₅H₉₆O₆	TG(16:0/18:2/18:3)	GL	TG	870.752	597.708	11.5	0.0403048	0.00289406	0.0155366	0.0546467	0.0200669	0.0110598	0.00805905	0.0312736	0.015939	0.00737384	0.00910148	0.0391804	0.00676207	0.00220531	0.00590222
LIPID-P-1097	C₅₅H₉₆O₆	TG(16:1/18:1/18:3)	GL	TG	870.746	575.707	11.5	0.0510412	0.00618909	0.0249371	0.0472008	0.0199425	0.0144078	0.0115642	0.0359042	0.0160268	0.0133168	0.0116832	0.0543265	0.0134335	0.00679173	0.012191
LIPID-P-0982	C₅₅H₁₀₀O₆	TG(16:0/18:1/18:2)	GL	TG	874.786	601.742	11.3	2.44788	0.357989	0.6502	1.25881	0.771547	0.871944	0.308996	1.24396	0.986185	0.364706	0.32217	0.685945	0.274997	0.335995	0.328973
LIPID-P-0981	C₅₅H₁₀₀O₆	TG(16:1/18:1/18:1)	GL	TG	874.785	603.745	11.3	0.495812	0.0932654	0.1741	0.21363	0.198191	0.204988	0.0777855	0.306598	0.214978	0.0780384	0.0695804	0.153429	0.071302	0.0940487	0.0805939
LIPID-P-0976	C₅₃H₉₆O₆	TG(16:0/16:1/18:2)	GL	TG	846.755	549.711	11.1	0.274698	0.029892	0.0588883	0.0830747	0.0724393	0.0738692	0.0197881	0.122328	0.0985208	0.0268178	0.0297537	0.0627915	0.0276437	0.0202053	0.0450876
LIPID-P-0973	C₅₃H₉₆O₆	TG(16:1/16:1/18:1)	GL	TG	846.753	547.709	11.1	0.124896	0.0280366	0.0575528	0.087602	0.0599728	0.0730792	0.0226986	0.09046	0.0576446	0.0301893	0.0313598	0.086691	0.0339096	0.0513229	0.0533544
LIPID-P-0903	C₅₁H₉₄O₆	TG(14:0/16:1/18:1)	GL	TG	820.739	521.696	11.1	0.067212	0.0273585	0.066955	0.0594131	0.04804	0.0902824	0.028244	0.0539348	0.0489255	0.0265278	0.025656	0.067294	0.0537784	0.0244921	0.0936828
LIPID-P-0906	C₅₂H₉₆O₆	TG(16:0/16:1/17:1)	GL	TG	834.755	549.689	11.9	0.0397748	0.0264083	0.038394	0.0339107	0.033684	0.0674084	0.0142574	0.0544849	0.0509812	0.0195702	0.0105009	0.0327334	0.0272208	0.0143753	0.0537071
LIPID-P-0907	C₅₂H₉₆O₆	TG(15:0/16:0/18:2)	GL	TG	834.755	537.711	11.9	0.0088066	0.00827397	0.00571272	0.0153561	0.0120028	0.0090614	0.0052021	0.00791318	0.0122547	0.00432264	0.000434395	0.0080553	0.00711373	0.00739247	0.00905722
LIPID-P-0908	C₅₂H₉₆O₆	TG(15:0/16:1/18:1)	GL	TG	834.755	575.711	11.9	0.0191177	0.0073534	0.0217241	0.0244944	0.00584885	0.0254673	0.0139623	0.0142524	0.0255295	0.0141554	0.0117315	0.0114573	0.0104865	0.0091032	0.0189593
LIPID-P-0910	C₅₃H₉₈O₆	TG(16:0/16:1/18:1)	GL	TG	848.771	575.727	11.3	1.37907	0.178819	0.352638	0.605896	0.391765	0.517536	0.197079	0.7013	0.505871	0.247525	0.185591	0.49471	0.20782	0.221556	0.228236
LIPID-P-0912	C₅₄H₁₀₀O₆	TG(16:0/17:1/18:1)	GL	TG	862.785	563.741	11.4	0.0992072	0.0375777	0.0395367	0.0756473	0.0423027	0.10413	0.028261	0.0711171	0.0640083	0.0429808	0.030045	0.0413554	0.0306528	0.0529744	0.0576217
LIPID-P-0915	C₅₅H₁₀₂O₆	TG(16:0/18:1/18:1)	GL	TG	876.802	577.758	11.5	5.83036	1.19151	2.2987	4.27735	2.79132	3.75068	1.3272	4.09562	3.81078	1.1353	1.35223	2.37051	1.33971	1.44212	1.03399
LIPID-P-0916	C₅₅H₁₀₂O₆	TG(16:0/18:0/18:2)	GL	TG	876.79	575.747	11.5	0.548392	0.0790846	0.122121	0.214922	0.140501	0.160589	0.0766325	0.214287	0.187175	0.071706	0.0620196	0.122399	0.0710653	0.0681033	0.07595
LIPID-P-0921	C₅₆H₁₀₄O₆	TG(17:0/18:1/18:1)	GL	TG	890.786	603.705	11.6	0.00885416	0.00311406	0.0101091	0.00980787	0.0071256	0.01288	0.00753355	0.010478	0.007994	0.00359702	0.00261701	0.0104469	0.00500587	0.00238455	0.00535044
LIPID-P-0901	C₅₁H₉₄O₆	TG(16:0/16:1/16:1)	GL	TG	820.739	547.696	11.1	0.189701	0.0450386	0.0761117	0.084304	0.0592005	0.106976	0.0309398	0.106723	0.108848	0.0327187	0.0283965	0.107632	0.0525053	0.0447432	0.0876106
LIPID-P-0924	C₅₇H₁₀₆O₆	TG(16:0/18:1/20:1)	GL	TG	904.836	631.792	12.9	0.0612768	0.010961	0.0228049	0.050572	0.0332168	0.0314823	0.0121122	0.0538202	0.0327105	0.0125018	0.00965539	0.0280624	0.00882667	0.019074	0.0219853
LIPID-P-0925	C₅₇H₁₀₆O₆	TG(16:1/18:0/20:1)	GL	TG	904.812	577.768	11.7	0.0744156	0.0167146	0.0242789	0.0652544	0.0413043	0.0502372	0.018225	0.0659724	0.0536726	0.0183317	0.0141796	0.0358402	0.0141945	0.0205589	0.0159033
LIPID-P-0934	C₅₉H₁₁₀O₆	TG(18:0/18:2/20:0)	GL	TG	932.865	603.821	13.2	0.012103	0.00184345	0.00363789	0.00693613	0.00259651	0.00624192	0.00204272	0.00630976	0.00357302	0.000651988	0.00102235	0.00378	0.00411883	0.00264218	0.00395182
LIPID-P-0923	C₅₇H₁₀₆O₆	TG(18:0/18:1/18:1)	GL	TG	904.833	603.79	11.7	0.163346	0.0330697	0.0704967	0.159356	0.0696427	0.0885062	0.0372228	0.0909312	0.0966338	0.0441652	0.033389	0.0650325	0.0323323	0.0381529	0.0431578
LIPID-P-0837	C₅₁H₉₆O₆	TG(16:0/16:0/16:1)	GL	TG	822.755	549.711	12.1	0.114294	0.0528394	0.0881717	0.103098	0.0658067	0.105029	0.0326128	0.0841806	0.0904738	0.0526804	0.0553996	0.117935	0.0721913	0.0644081	0.0647817
