# Supplementary material for: Cholesterol metabolic reprogramming mediates microglia-induced chronic neuroinflammation and hinders neurorestoration following stroke
Source: Nat Metab. 2025 Sep 23;7(10):2099–116. doi: 10.1038/s42255-025-01379-7 (PMC12552130; doi:10.1038/s42255-025-01379-7)
Supplement: Supplementary file 7 — Statistical Source Data [file 42255_2025_1379_MOESM7_ESM.xlsx]

## Sheet: Fig. 1b
		lesion volume（mm^3）
		contralateral				ipsilateral
	animal ID	total volume	ventricular volume	parenchyma Volume		total volume	ventricular volume	parenchyma Volume		T2 infarct volume		lesion volume
	Sham
	sham-1	128	4.417	123.583		127.1	4.383	122.717		0		0.866
	sham-2	143.3	2.787	140.513		142.5	2.689	139.811		0		0.702
	sham-3	133.4	3.085	130.315		133.2	3.101	130.099		0		0.216
	MCAO-3d group
	MCAO-3d-1	176.1	5.539	170.561		210.4	3.599	206.801		70.97		34.73
	MCAO-3d-2	173.3	5.619	167.681		206.1	2.363	203.737		83.63		47.574
	MCAO-3d-3	177.3	6.145	171.155		229.1	3.536	225.564		120.2		65.791
	MCAO-30d group
	MCAO-30d-1	185.7	6.111	179.589		157.2	8.526	148.674		9.018		39.933
	MCAO-30d-2	191.6	4.36	187.24		150.5	11.22	139.28		6.14		54.1
	MCAO-30d-3	193.3	4.835	188.465		159.7	7.788	151.912		17.41		53.963
	MCAO-90d group
	MCAO-90d-1	178.5	2.953	175.547		141.6	8.669	132.931		14.06		56.676
	MCAO-90d-2	182.6	4.08	178.52		153.8	6.363	147.437		6.38		37.463
	MCAO-90d-3	198.2	5.39	192.81		144.3	8.898	135.402		9.077		66.485
	MCAO-180d group
	MCAO-180d-1	193.4	5.51	187.89		149	6.351	142.649		11.27		56.511
	MCAO-180d-2	194.8	4.921	189.879		156.2	10.91	145.29		11.11		55.699
	MCAO-180d-3	189.5	5.802	183.698		136.2	11.08	125.12		21.37		79.948
								One-way ANOVA with Dunnett's multiple comparisons test		Summary	Adjusted P Value
		Sham	MCAO-3d	MCAO-30d	MCAO-90d	MCAO-180d
		0.866	34.73	39.933	56.676	56.511		Sham vs. MCAO-3d		**	0.0019
		0.702	47.574	54.1	37.463	55.699		Sham vs. MCAO-30d		**	0.0019
		0.216	65.791	53.963	66.485	79.948		Sham vs. MCAO-90d		**	0.001
								Sham vs. MCAO-180d		***	0.0002

## Sheet: Fig. 1d
									One-way ANOVA with Dunnett's multiple comparisons test		Summary	Adjusted P Value
		Sham	MCAO-3d	MCAO-7d	MCAO-30d	MCAO-90d	MCAO-180d
		241.063	464.907	1429.16	3925.88	2531.16	2066.25		Sham vs. MCAO-3d		ns	0.3106
		275.5	774.844	1498.03	3564.28	3306	1911.28		Sham vs. MCAO-7d		***	0.0001
		327.157	637.094	1601.34	3770.91	3099.38	1498.03		sham vs. MCAO-30d		****	<0.0001
									sham vs. MCAO-90d		****	<0.0001
									sham vs. MCAO-180d		****	<0.0001

## Sheet: Fig. 1g
		sham	MCAO-3d	MCAO-7d	MCAO-14d	MCAO-30d	MCAO-90d	MCAO-180d
		205	579	1956	1304	533	2670	1290		One-way ANOVA with Dunnett's multiple comparisons test		Summary	Adjusted P Value
		85.4	485	737	613	1594	1708	987
		187	657	661	831	1047	2226	1021		sham vs. MCAO-3d		***	0.0003
		95.6	722	772	717	1100	1349	822		sham vs. MCAO-7d		****	<0.0001
		113	651	593	707	1373	915	1251		sham vs. MCAO-14d		****	<0.0001
		129	956	632	1171	1216	1176	825		sham vs. MCAO-30d		****	<0.0001
		207	581	1186	837	1465	1409	1338		sham vs. MCAO-90d		****	<0.0001
		118	1026	529	928	2037	1105	1892		sham vs. MCAO-180d		****	<0.0001
		127	309	755	1150	2213	886	1218
		107	1109	797	638	2183	1670	1577
		141	1171	637	1192	910	1339	837
		138	973	963	1584	1623	1707	1086
		140	777	1805	2189	1717	2113	835
		121	994	655	818	3129	2361	1067
		122	278	579	770	1495	1371	764
		118	791	1111	999	2075	1234	1038
		93.6	298	1024	1616	2162	773	1830
		88	717	869	1818	3165	906	1530
		125	565	746	2280	1410	705	767
		145	469	1465	912	2197	1023.5	570
		251
		231
		97.2

## Sheet: Fig.1h
		sham	MCAO-3d	MCAO-7d	MCAO-14d	MCAO-30d	MCAO-90d	MCAO-180d
		180	10	13.9	8.35	8	16	0		One-way ANOVA with Dunnett's multiple comparisons test	Summary	Adjusted P Value
		62.2	138	3.11	0	3.63	12.3	0
		99.9	0	3.28	21	0	0	22.6		sham vs. MCAO-3d	****	<0.0001
		96.2	6.51	2.44	0	0	12	0		sham vs. MCAO-7d	****	<0.0001
		145	153	12.5	32	0	0	0		sham vs. MCAO-14d	****	<0.0001
		236	8.48	25.6	0	12.84	0	16		sham vs. MCAO-30d	****	<0.0001
		131	39.9	5.08	0	0	15	0		sham vs. MCAO-90d	****	<0.0001
		195	31.5	20.5	0	7.59	0	0		sham vs. MCAO-180d	****	<0.0001
		143	33.7	15	18.48	0	16	6
		92.8	11.4	36.2	0	0	0	0
		86.3	12.2	1.37	0	12.6	0	11.6
		97.5	36.8	1.905	18.6	0	0	0
		84.7	110	21.5	0	0	25	0
		86.1	13.4	6.45	5.66	30.45	0	0
		138	51.7	1.16	0	0	0	7.6
		69.2	23.3	3.91	12.23	6.8	0	0
		136	112	17.5	35	0	17.6	0
		93.9	102	16.7	0	0	0	0
		132	92.2	0	0	0	0	0
		80.1	14.6	0	34.5	0	23.5	0
		207
		176
		278
