# Supplementary material for: Cholesterol metabolic reprogramming mediates microglia-induced chronic neuroinflammation and hinders neurorestoration following stroke
Source: Nat Metab. 2025 Sep 23;7(10):2099–116. doi: 10.1038/s42255-025-01379-7 (PMC12552130; doi:10.1038/s42255-025-01379-7)
Supplement: Supplementary file 8 — Statistical Source Data [file 42255_2025_1379_MOESM8_ESM.xlsx]

## Sheet: Fig. 2c
		Ipsilateral					Contralateral
		MCAO-V-21d	MCAO-PLX-21d	MCAO-V-60d	MCAO-PLX-60d		MCAO-V-21d	MCAO-PLX-21d	MCAO-V-60d	MCAO-PLX-60d
		985	398	1161	321		149	11	120	13
		1426	458	951	395		149	9	190	10
		1120	485	1279	359		157	28	152	10
		1636	495	1164	224		176	10	153	3
		987	491	1372	335		175	10	150	1
		1379	392	1445	185		147	7	174	4
		1710	557	1551	208		145	4	175	6
		1284	661	1127	103		155	11	191	7
		Two-way ANOVA with Bonferroni's multiple comparisons test		Summary	Adjusted P Value		Two-way ANOVA with Bonferroni's multiple comparisons test		Summary	Adjusted P Value
		MCAO-V-21d vs. MCAO-PLX-21d		****	<0.0001		MCAO-V-21d vs. MCAO-PLX-21d		****	<0.0001
		MCAO-V-60d vs. MCAO-PLX-60d		****	<0.0001		MCAO-V-60d vs. MCAO-PLX-60d		****	<0.0001

## Sheet: Fig. 2d
		Rotarod test																									Two-way ANOVA with Bonferroni's multiple comparisons test	Summary	Adjusted P Value
		day1				day7				day14				day21				day35				da74
	MCAO-PLX group	1	2	2	mean	1	2	3	mean	1	2	3	mean	1	2	3	mean	1	2	3	mean	1	2	3	mean		MCAO-1d
	MCAO-PLX-1	11	21	6	17	51	62	45	52.6667	11	62	60	44.3333	40	59	61	53.3333	50	60	86	65.3333	98	107	121	108.667		Ctrl-V vs. Ctrl-PLX	ns	>0.9999
	MCAO-PLX-2	7	13	34	41	42	27	83	50.6667	109	65	67	80.3333	90	81	48	73	74	105	104	94.3333	91	77	103	90.3333		Ctrl-V vs. MCAO-PLX	****	<0.0001
	MCAO-PLX-3	12	9	41	53	50	73	72	65	8	11	84	34.3333	101	86	123	103.333	118	107	102	109	86	114	91	97		Ctrl-V vs. MCAO-V	****	<0.0001
	MCAO-PLX-4	12	9	41	53	21	63	72	52	38	85	82	68.3333	86	93	90	89.6667	77	90	99	88.6667	81	71	111	87.6667		Ctrl-PLX vs. MCAO-PLX	****	<0.0001
	MCAO-PLX-5	34	5	21	55	45	75	46	55.3333	65	25	37	42.3333	91	76	53	73.3333	35	59	41	45	76	102	125	101		Ctrl-PLX vs. MCAO-V	****	<0.0001
	MCAO-PLX-6	52	41	35	87	89	63	65	72.3333	35	30	37	34	102	115	82	99.6667	102	56	69	75.6667	88	79	61	76		MCAO-PLX vs. MCAO-V	ns	>0.9999
	MCAO-PLX-7	1	8	11	12	22	54	78	51.3333	110	83	66	86.3333	93	70	96	86.3333	38	59	97	64.6667	96	83	123	100.667
	MCAO-PLX-8	34	10	7	41	42	50	33	41.6667	13	31	57	33.6667	22	59	88	56.3333	127	141	159	142.333	146	203	189	179.333		MCAO-7d
																											Ctrl-V vs. Ctrl-PLX	ns	>0.9999
	MCAO-V group																										Ctrl-V vs. MCAO-PLX	****	<0.0001
	MCAO-V-1	67	81	89	79	29	53	49	43.6667	133	95	54	94	37	61	94	64	108	49	77	78	73	65	81	73		Ctrl-V vs. MCAO-V	****	<0.0001
	MCAO-V-2	35	36	40	37	31	63	78	57.3333	8	10	52	23.3333	58	66	73	65.6667	22	38	35	31.6667	65	57	73	65		Ctrl-PLX vs. MCAO-PLX	****	<0.0001
	MCAO-V-3	34	41	30	35	30	48	45	41	96	84	92	90.6667	95	114	140	116.333	98	143	104	115	101	86	62	83		Ctrl-PLX vs. MCAO-V	****	<0.0001
	MCAO-V-4	28	18	20	22	49	46	41	45.3333	24	61	22	35.6667	24	31	57	37.3333	57	58	59	58	69	49	53	57		MCAO-PLX vs. MCAO-V	ns	>0.9999
	MCAO-V-5	35	46	27	36	18	44	56	39.3333	31	25	25	27	13	25	33	23.6667	51	39	46	45.3333	60	64	73	65.6667
	MCAO-V-6	39	16	17	24	28	37	38	34.3333	7	73	45	41.6667	85	65	87	79	14	33	24	23.6667	30	54	63	49		MCAO-14d
	MCAO-V-7	27	46	23	32	58	43	66	55.6667	57	47	55	53	43	43	47	44.3333	63	12	12	29	29	73	62	55		Ctrl-V vs. Ctrl-PLX	ns	>0.9999
	MCAO-V-8	3	9	3	5	20	44	50	38	20	19	27	22	105	94	83	94	97	74	71	80.6667	35	43	53	44		Ctrl-V vs. MCAO-PLX	****	<0.0001
																											Ctrl-V vs. MCAO-V	****	<0.0001
	Control-V group																										Ctrl-PLX vs. MCAO-PLX	****	<0.0001
	Ctrl-V-1	189	165	192	182	195	187	206	196	187	182	207	192	206	193	189	196	229	259	229	239	227	196	225	216		Ctrl-PLX vs. MCAO-V	****	<0.0001
	Ctrl-V-2	178	163	190	177	213	205	191	203	176	188	192	185.333	167	233	209	203	193	229	194	205.333	207	267	229	234.333		MCAO-PLX vs. MCAO-V	ns	>0.9999
	Ctrl-V-3	208	236	204	216	226	251	243	240	183	241	239	221	226	236	259	240.333	251	191	255	232.333	229	240	251	240
	Ctrl-V-4	203	232	197	210.667	203	198	226	209	218	224	209	217	198	205	173	192	199	228	246	224.333	204	221	190	205		MCAO-21d
	Ctrl-V-5	232	198	203	211	207	186	183	192	183	193	189	188.333	231	221	188	213.333	257	201	265	241	175	204	227	202		Ctrl-V vs. Ctrl-PLX	ns	>0.9999
	Ctrl-V-6	190	201	181	190.667	192	185	187	188	207	193	182	194	192	168	217	192.333	223	246	200	223	223	191	219	211		Ctrl-V vs. MCAO-PLX	****	<0.0001
	Ctrl-V-7	178	182	180	180	215	229	243	229	232	198	186	205.333	208	213	206	209	183	182	268	211	182	183	203	189.333		Ctrl-V vs. MCAO-V	****	<0.0001
	Ctrl-V-8	226	201	204	210.333	197	226	201	208	216	185	203	201.333	211	203	210	208	187	193	208	196	192	173	181	182		Ctrl-PLX vs. MCAO-PLX	****	<0.0001
	Ctrl-V-9	199	208	197	201.333	134	167	176	159	181	194	219	198	176	182	239	199	219	187	224	210	203	197	200	200		Ctrl-PLX vs. MCAO-V	****	<0.0001
	Ctrl-V-10	191	231	197	206.333	245	225	232	234	203	210	201	204.667	201	243	196	213.333	169	194	180	181	238	206	195	213		MCAO-PLX vs. MCAO-V	ns	>0.9999
	Cotrol-PLX group																										MCAO-35d
	Ctrl-PLX-1	181	184	181	182	199	194	195	196	193	187	169	183	156	205	203	188	221	185	231	212.333	219	239	268	242		Ctrl-V vs. Ctrl-PLX	ns	>0.9999
	Ctrl-PLX-2	186	202	173	187	191	229	189	203	201	176	202	193	203	186	220	203	195	229	203	209	197	207	193	199		Ctrl-V vs. MCAO-PLX	****	<0.0001
	Ctrl-PLX-3	204	213	213	210	226	226	269	240.333	178	221	171	190	191	216	172	193	167	152	254	191	169	177	209	185		Ctrl-V vs. MCAO-V	****	<0.0001
	Ctrl-PLX-4	221	227	201	216.333	190	175	211	192	203	196	237	212	203	231	241	225	272	193	231	232	219	234	204	219		Ctrl-PLX vs. MCAO-PLX	****	<0.0001
	Ctrl-PLX-5	205	239	190	211.333	246	259	219	241.333	199	213	191	201	175	192	161	176	178	211	214	201	196	225	251	224		Ctrl-PLX vs. MCAO-V	****	<0.0001
	Ctrl-PLX-6	185	183	208	192	178	225	191	198	259	219	238	238.667	205	180	191	192	174	207	231	204	192	198	177	189		MCAO-PLX vs. MCAO-V	ns	0.072
	Ctrl-PLX-7	198	190	239	209	221	268	228	239	205	177	194	192	208	224	195	209	181	203	192	192	244	261	191	232
	Ctrl-PLX-8	174	189	201	188	190	224	211	208.333	219	188	224	210.333	212	184	198	198	183	157	171	170.333	196	223	211	210		MCAO-74d
	Ctrl-PLX-9	174	189	231	198	178	225	194	199	221	238	213	224	195	218	229	214	231	201	228	220	162	254	230	215.333		Ctrl-V vs. Ctrl-PLX	ns	>0.9999
	Ctrl-PLX-10	276	251	286	271	236	192	211	213	287	249	269	268.333	245	219	226	230	249	246	279	258	231	193	218	214		Ctrl-V vs. MCAO-PLX	****	<0.0001
																											Ctrl-V vs. MCAO-V	****	<0.0001
																											Ctrl-PLX vs. MCAO-PLX	****	<0.0001
																											Ctrl-PLX vs. MCAO-V	****	<0.0001
																											MCAO-PLX vs. MCAO-V	***	0.0006

## Sheet: Fig. 2e
		Footfault test							Two-way ANOVA with Bonferroni's multiple comparisons test	Summary	Adjusted P Value
	MCAO-PLX group	day1	day7	day14	day21	day35	day74
	MCAO-PLX-1	9	10	7	2	3	2		MCAO-1d
	MCAO-PLX-2	14	5	4	3	4	2		MCAO-PLX vs. MCAO-V	ns	>0.9999
	MCAO-PLX-3	10	5	3	3	2	2		MCAO-PLX vs. Ctrl-V	****	<0.0001
	MCAO-PLX-4	10	12	4	2	2	1		MCAO-PLX vs. Ctrl-PLX	****	<0.0001
	MCAO-PLX-5	11	9	3	1	2	3		MCAO-V vs. Ctrl-V	**	0.0012
	MCAO-PLX-6	8	12	6	6	1	2		MCAO-V vs. Ctrl-PLX	**	0.0011
	MCAO-PLX-7	12	5	7	2	1	2		Ctrl-V vs. Ctrl-PLX	ns	>0.9999
	MCAO-PLX-8	10	9	5	4	1	0
	MCAO-V group								MCAO-7d
	MCAO-V-1	10	13	5	6	6	3		MCAO-PLX vs. MCAO-V	ns	>0.9999
	MCAO-V-2	9	5	4	6	7	2		MCAO-PLX vs. Ctrl-V	***	0.0009
	MCAO-V-3	12	13	7	7	8	8		MCAO-PLX vs. Ctrl-PLX	***	0.001
	MCAO-V-4	9	8	4	4	7	5		MCAO-V vs. Ctrl-V	***	0.0005
	MCAO-V-5	10	10	4	4	2	3		MCAO-V vs. Ctrl-PLX	***	0.0005
	MCAO-V-6	19	12	6	5	6	4		Ctrl-V vs. Ctrl-PLX	ns	>0.9999
	MCAO-V-7	6	8	4	2	8	4
	MCAO-V-8	15	6	3	6	3	8		MCAO-14d
	Control-V group								MCAO-PLX vs. MCAO-V	ns	>0.9999
	Ctrl-V-1	1	1	1	2	1	1		MCAO-PLX vs. Ctrl-V	***	0.0004
	Ctrl-V-2	1	0	0	1	1	0		MCAO-PLX vs. Ctrl-PLX	***	0.0004
	Ctrl-V-3	2	0	0	0	0	0		MCAO-V vs. Ctrl-V	****	<0.0001
	Ctrl-V-4	1	1	1	0	1	0		MCAO-V vs. Ctrl-PLX	****	<0.0001
	Ctrl-V-5	1	1	1	0	1	1		Ctrl-V vs. Ctrl-PLX	ns	>0.9999
	Ctrl-V-6	1	0	1	1	1	0
	Ctrl-V-7	1	2	0	1	0	1		MCAO-21d
	Ctrl-V-8	1	1	0	0	0	0		MCAO-PLX vs. MCAO-V	ns	0.1051
	Ctrl-V-9	1	1	0	0	1	0		MCAO-PLX vs. Ctrl-V	*	0.0224
	Ctrl-V-10	1	1	0	1	1	1		MCAO-PLX vs. Ctrl-PLX	*	0.0292
	Cotrol-PLX group								MCAO-V vs. Ctrl-V	***	0.0003
	Ctrl-PLX-1	0	2	1	0	1	0		MCAO-V vs. Ctrl-PLX	***	0.0003
	Ctrl-PLX-2	1	0	0	2	1	1		Ctrl-V vs. Ctrl-PLX	ns	>0.9999
	Ctrl-PLX-3	1	0	0	1	0	0
	Ctrl-PLX-4	1	1	2	1	1	1		MCAO-35d
	Ctrl-PLX-5	1	1	1	0	0	1		MCAO-PLX vs. MCAO-V	**	0.0076
	Ctrl-PLX-6	2	0	1	1	1	0		MCAO-PLX vs. Ctrl-V	ns	0.0636
	Ctrl-PLX-7	1	2	0	1	0	1		MCAO-PLX vs. Ctrl-PLX	*	0.0431
	Ctrl-PLX-8	2	1	0	0	0	0		MCAO-V vs. Ctrl-V	**	0.0016
	Ctrl-PLX-9	1	1	0	0	1	0		MCAO-V vs. Ctrl-PLX	**	0.0013
	Ctrl-PLX-10	1	1	0	1	1	1		Ctrl-V vs. Ctrl-PLX	ns	>0.9999
									MCAO-74d
									MCAO-PLX vs. MCAO-V	*	0.0404
									MCAO-PLX vs. Ctrl-V	*	0.0396
									MCAO-PLX vs. Ctrl-PLX	ns	0.0644
									MCAO-V vs. Ctrl-V	**	0.006
									MCAO-V vs. Ctrl-PLX	**	0.0069
									Ctrl-V vs. Ctrl-PLX	ns	>0.9999

## Sheet: Fig. 2f
		Y maze
	MCAO-PLX group	times of novel arm	total	ratio(%)		Two-way ANOVA with Bonferroni's multiple comparisons test		Summary	Adjusted P Value
	MCAO-PLX-1	9	17	52.9412
	MCAO-PLX-2	8	24	33.3333		Ctrl-V vs. Ctrl-PLX		ns	0.7866
	MCAO-PLX-3	8	18	44.4444		MCAO-V vs. MCAO-PLX		***	0.0002
	MCAO-PLX-4	8	16	50
	MCAO-PLX-5	8	17	47.0588
	MCAO-PLX-6	5	11	45.4545
	MCAO-PLX-7	2	5	40
	MCAO-PLX-8	8	18	44.4444
	MCAO-V group
	MCAO-V-1	3	11	27.2727
	MCAO-V-2	5	13	38.4615
	MCAO-V-3	3	11	27.2727
	MCAO-V-4	4	10	40
	MCAO-V-5	7	20	35
	MCAO-V-6	2	7	28.5714
	MCAO-V-7	5	15	33.3333
	MCAO-V-8	5	17	29.4118
	Control-V group
	Ctrl-V-1	8	16	50.14
	Ctrl-V-2	7	16	43
	Ctrl-V-3	9	19	46.333
	Ctrl-V-4	7	14	50
	Ctrl-V-5	10	21	47.0588
	Ctrl-V-6	3	9	34
	Ctrl-V-7	4	10	40
	Ctrl-V-8	4	9	44.4444
	Ctrl-V-9	7	17	41.6522
	Ctrl-V-10	7	15	47
	Cotrol-PLX group
	Ctrl-PLX-1	8	16	50
	Ctrl-PLX-2	7	17	41.1765
	Ctrl-PLX-3	10	21	47.619
	Ctrl-PLX-4	12	24	50
	Ctrl-PLX-5	4	10	40
	Ctrl-PLX-6	7	13	53.8462
	Ctrl-PLX-7	11	21	52.381
	Ctrl-PLX-8	5	12	41.6667
	Ctrl-PLX-9	7	17	41.1765
	Ctrl-PLX-10	5	11	45.4545

## Sheet: Fig. 2g
		Novel object recognition
	MCAO-PLX group	new	old	total	ratio(%)
	MCAO-PLX-1	10	3	13	76.9231		Two-way ANOVA with Bonferroni's multiple comparisons test		Summary	Adjusted P Value
	MCAO-PLX-2	8	2	10	80
	MCAO-PLX-3	19	5	24	79.1667		Ctrl-V vs. Ctrl-PLX		ns	>0.9999
	MCAO-PLX-4	17	5	22	77.2727		MCAO-V vs. MCAO-PLX		****	<0.0001
	MCAO-PLX-5	14	4	18	77.7778
	MCAO-PLX-6	10	3	13	76.9231
	MCAO-PLX-7	23	5	28	82.1429
	MCAO-PLX-8	20	3	23	86.9565
	MCAO-V group
	MCAO-V-1	1	2	3	33.3333
	MCAO-V-2	11	11	22	50
	MCAO-V-3	14	11	25	56
	MCAO-V-4	4	11	15	26.6667
	MCAO-V-5	1	1	2	50
	MCAO-V-6	3	3	6	50
	MCAO-V-7	5	3	8	62.5
	MCAO-V-8	8	8	16	50
	Control-V group
	Ctrl-V-1	4.79	4.12	8.91	53.7598
	Ctrl-V-2	24.58	6.56	31.14	78.9338
	Ctrl-V-3	13.99	4.78	18.77	74.5338
	Ctrl-V-4	21.85	8.47	30.32	72.0646
	Ctrl-V-5	14.44	5.21	19.65	73.486
	Ctrl-V-6	5.09	2.5	7.59	67.0619
	Ctrl-V-7	16.42	4.33	20.75	79.1325
	Ctrl-V-8	30.19	9.8	39.99	75.4939
	Ctrl-V-9	10.97	2.84	13.81	79.4352
	Ctrl-V-10	17.33	2.18	19.51	88.8262
	Cotrol-PLX group
	Ctrl-PLX-1	18.18	4.41	22.59	80.4781
	Ctrl-PLX-2	25.69	9.43	35.12	73.1492
	Ctrl-PLX-3	15.2	4.47	19.67	77.275
	Ctrl-PLX-4	31.85	8.99	40.84	77.9873
	Ctrl-PLX-5	25.95	6.85	32.8	79.1159
	Ctrl-PLX-6	19.44	8.85	28.29	68.7169
	Ctrl-PLX-7	18.8	9.41	28.21	66.643
	Ctrl-PLX-8	33.08	13.09	46.17	71.6483
	Ctrl-PLX-9	4.79	6.71	11.5	41.6522
	Ctrl-PLX-10	20.82	5.15	25.97	80.1694

## Sheet: Fig. 2h
		Lesion volume(mm^3)
		Contralateral				Ipsilateral
		total volume	ventricular volume	parenchyma volume		total volume	ventricular volume	parenchyma volume		T2 infarct volume		lesion volume			MCAO-V	MCAO-PLX
	MCAO-PLX group														53.345	15.102		Unpaired t test
	MCAO-PLX-1	133.2	1.48	131.72		119.8	3.082	116.718		0.1		15.102			62.135	34.943		P value	0.0448
	MCAO-PLX-2	144	2.548	141.452		112.5	4.169	108.331		1.822		34.943			54.307	59.108		P value summary	*
	MCAO-PLX-3	153.6	2.585	151.015		109.9	10.11	99.79		7.883		59.108			41.849	52.122		Significantly different (P < 0.05)?	Yes
	MCAO-PLX-4	145.2	5.258	139.942		102.8	10.32	92.48		4.66		52.122			69.261	36.338		One- or two-tailed P value?	Two-tailed
	MCAO-PLX-5	149.6	2.151	147.449		118.2	5.743	112.457		1.346		36.338			70.301	46.395
	MCAO-PLX-6	155.3	3.448	151.852		115.8	5.933	109.867		4.41		46.395			69.936	65.671
	MCAO-PLX-7	151.5	2.771	148.729		98.57	7.471	91.099		8.041		65.671			55.932	49.87
	MCAO-PLX-8	148.5	3.183	145.317		107	5.893	101.107		5.66		49.87
	MCAO-V group
	MCAO-V-1	156.9	3.76	153.14		111.5	5.289	106.211		6.416		53.345
	MCAO-V-2	145.7	2.441	143.259		95	5.908	89.092		7.968		62.135
	MCAO-V-3	162.1	3.888	158.212		118.3	9.604	108.696		4.791		54.307
	MCAO-V-4	151.8	2.951	148.849		116	5.78	110.22		3.22		41.849
	MCAO-V-5	155.3	4.791	150.509		104.6	5.112	99.488		18.24		69.261
	MCAO-V-6	137.6	2.805	134.795		99.46	5.896	93.564		29.07		70.301
	MCAO-V-7	152.8	2.319	150.481		100.7	7.175	93.525		12.98		69.936
	MCAO-V-8	157.6	3.424	154.176		111.3	8.603	102.697		4.453		55.932

## Sheet: Fig. 2i
		1				2				3				mean(mm^2)
		contralateral area	ipsilateral area	lesion area		contralateral area	ipsilateral area	lesion area		contralateral area	ipsilateral area	lesion area		lesion area
	MCAO-PLX group																MCAO-V	MCAO-PLX		Unpaired t test
	MCAO-PLX-1	5.2	3.5	1.7		5.4	3.6	1.8		4.6	3.2	1.4		1.63333			3.3	1.63333		P value	0.0494
	MCAO-PLX-2	5.8	3.1	2.7		6	2.6	3.4		6.1	2.9	3.2		3.1			3.56667	3.1		P value summary	*
	MCAO-PLX-3	4.6	2.3	2.3		5.2	2.1	3.1		4.9	2.4	2.5		2.63333			3.1	2.63333		Significantly different (P < 0.05)?	Yes
	MCAO-PLX-4	6	3.7	2.3		6.1	3.6	2.5		5.8	3.6	2.2		2.33333			2.36667	2.33333		One- or two-tailed P value?	Two-tailed
	MCAO-PLX-5	6.4	3.2	3.2		5.6	2.4	3.2		5.8	2.6	3.2		3.2			4.26667	3.2
	MCAO-PLX-6	5.3	1.9	3.4		5.4	1.9	3.5		5.1	1.8	3.3		3.4			2.75	3.4
	MCAO-PLX-7	5.2	4.6	0.6		4.8	4.1	0.7		4.9	4.1	0.8		0.7			2.74	0.7
	MCAO-PLX-8	4.6	2.8	1.8		4.55	2.67	1.88		4.8	2.9	1.9		1.86			3.43333	1.86
	MCAO-V group
	MCAO-V-1	6.3	2.6	3.7		5.6	2.5	3.1		5.3	2.2	3.1		3.3
	MCAO-V-2	7.2	3.4	3.8		7	3.5	3.5		7	3.6	3.4		3.56667
	MCAO-V-3	6.1	2.8	3.3		5.6	2.7	2.9		5.8	2.7	3.1		3.1
	MCAO-V-4	6.7	3.2	3.5		4.1	2.5	1.6		4.6	2.6	2		2.36667
	MCAO-V-5	6.3	1.8	4.5		6.4	2.1	4.3		5.9	1.9	4		4.26667
	MCAO-V-6	4.46	1.71	2.75		4.5	1.8	2.7		4.9	2.1	2.8		2.75
	MCAO-V-7	4.44	1.72	2.72		4.6	1.87	2.73		4.9	2.13	2.77		2.74
	MCAO-V-8	6.4	3.4	3		6	2.1	3.9		6	2.6	3.4		3.43333
