# Supplementary material for: Cholesterol metabolic reprogramming mediates microglia-induced chronic neuroinflammation and hinders neurorestoration following stroke
Source: Nat Metab. 2025 Sep 23;7(10):2099–116. doi: 10.1038/s42255-025-01379-7 (PMC12552130; doi:10.1038/s42255-025-01379-7)
Supplement: Supplementary file 9 — Statistical Source Data [file 42255_2025_1379_MOESM9_ESM.xlsx]

## Sheet: Fig. 3b
									One-way ANOVA with Bonferroni's multiple comparisons test		Summary	Adjusted P Value
		Sham	MCAO-3d	MCAO-7d	MCAO-14d	MCAO-30d	MCAO-90d
		0	14.1427	83.1218	104.673	111.657	114.036		Sham vs. MCAO-3d		*	0.0243
		0	34.8352	105.219	121.878	108.433	104.758		Sham vs. MCAO-7d		****	<0.0001
		0	21.3132	85.7918	104.669	100.679	114.218		Sham vs. MCAO-14d		****	<0.0001
									Sham vs. MCAO-30d		****	<0.0001
									Sham vs. MCAO-90d		****	<0.0001

## Sheet: Fig. 3g
									One-way ANOVA with Bonferroni's multiple comparisons test		Summary	Adjusted P Value																																					MCAO-14d
		Sham	MCAO-3d	MCAO-7d	MCAO-14d	MCAO-30d	MCAO-90d
		0	0	0	774.844	761.93	826.501		Sham vs. MCAO-3d		ns	>0.9999																																		No. of crystals/mm^2	No. of crystals/mm^2	No. of crystals/mm^2	mean
		0	0	0	697.36	710.274	774.844		Sham vs. MCAO-7d		ns	>0.9999																																		619.875	813.587	426.164	619.875
		0	0	0	942.727	981.47	761.93		Sham vs. MCAO-14d		****	<0.0001																																		658.618	542.391	774.844	658.618
									Sham vs. MCAO-30d		****	<0.0001																																		1046.04	1355.98	736.102	1046.04
									Sham vs. MCAO-90d		****	<0.0001																																		774.844	903.985	645.704	774.844
																																														581.133	348.68	813.587	581.133
																																														736.102	658.618	813.587	736.102
																																														774.844	503.649	1046.04	774.844
																																														697.36	503.649	891.071	697.36
																																														1239.75	1007.3	1472.2	1239.75
																																														852.329	1084.78	619.875	852.329
																																														736.102	891.071	581.133	736.102
																																														942.727	994.384	891.071	942.727
