# Supplementary material for: Cholesterol metabolic reprogramming mediates microglia-induced chronic neuroinflammation and hinders neurorestoration following stroke
Source: Nat Metab. 2025 Sep 23;7(10):2099–116. doi: 10.1038/s42255-025-01379-7 (PMC12552130; doi:10.1038/s42255-025-01379-7)
Supplement: Supplementary file 10 — Statistical Source Data [file 42255_2025_1379_MOESM10_ESM.xlsx]

## Sheet: Fig. 5c
		Saline-14d	CC-14d	Saline-30d	CC-30d	Saline-90d	CC-90d	Saline-180d	CC-180d
		342.211	1097.66	264.73	1391.44	235.674	1184.83	206.618	984.665
		274.415	968.523	245.359	1313.96	216.303	1000.81	213.075	958.838
		293.785	1252.62	225.989	1204.2	177.563	1087.97	187.248	987.893
		Two-way ANOVA with Bonferroni's multiple comparisons test		Summary	Adjusted P Value
		Saline-14d vs. CC-14d		****	<0.0001
		Saline-30d vs. CC-30d		****	<0.0001
		Saline-90d vs. CC-90d		****	<0.0001
		Saline-180d vs. CC-180d		****	<0.0001

## Sheet: Fig. 5e
		Saline-14d	CC-14d	Saline-30d	CC-30d	Saline-90d	CC-90d	Saline-180d	CC-180d
		0.00717478	0.0725223	0.00189585	0.0876105	0.00178098	0.086446	0.00259744	0.0642422
		0.00750532	0.0763239	0.0011024	0.0758185	0.00145958	0.0804189	0.00326618	0.0565206
		0.00806554	0.0816773	0.00147091	0.0594067	0.00156526	0.0785199	0.00111571	0.0530295
		Two-way ANOVA with Bonferroni's multiple comparisons test		Summary	Adjusted P Value
		Saline-14d vs. CC-14d		****	<0.0001
		Saline-28d vs. CC-28d		****	<0.0001
		Saline-90d vs. CC-90d		****	<0.0001
		Saline-180d vs. CC-180d		****	<0.0001
