# Supplementary material for: Cholesterol metabolic reprogramming mediates microglia-induced chronic neuroinflammation and hinders neurorestoration following stroke
Source: Nat Metab. 2025 Sep 23;7(10):2099–116. doi: 10.1038/s42255-025-01379-7 (PMC12552130; doi:10.1038/s42255-025-01379-7)
Supplement: Supplementary file 11 — Statistical Source Data [file 42255_2025_1379_MOESM11_ESM.xlsx]

## Sheet: Fig. 6c
		Rotarod test
	Cyp46a1 KI group	day1				day7				day14				day28				day42				day56				day74
	MCAO-cyp46a1-1	13	21	17	17	67	87	73	75.6667	24	76	74	58	39	62	89	63.3333	70	155	158	127.667	138	123	165	142	97	117	129	114.333
	MCAO-cyp46a1-2	17	8	26	17	51	39	98	62.6667	93	54	94	80.3333	102	87	134	107.667	76	115	102	97.6667	91	134	156	127	154	98	135	129
	MCAO-cyp46a1-3	12	12	31	18.3333	43	67	51	53.6667	67	59	98	74.6667	98	87	88	91	102	117	94	104.333	86	114	91	97	86	114	196	132		Two-way ANOVA with Bonferroni's multiple comparisons test	Summary	Adjusted P Value
	MCAO-cyp46a1-4	22	9	32	21	11	61	53	41.6667	49	91	103	81	45	76	98	73	87	94	102	94.3333	81	71	111	87.6667	81	71	131	94.3333
	MCAO-cyp46a1-5	34	5	21	20	93	95	87	91.6667	102	45	65	70.6667	81	79	93	84.3333	98	89	81	89.3333	86	143	146	125	106	118	146	123.333		Cyp46a1 KI vs. Control
	MCAO-cyp46a1-6	42	53	32	42.3333	101	65	75	80.3333	76	41	71	62.6667	102	118	82	100.667	92	105	126	107.667	89	94	154	112.333	118	118	195	143.667
	MCAO-cyp46a1-7	1	8	11	6.66667	98	78	123	99.6667	24	85	106	71.6667	91	76	86	84.3333	143	106	89	112.667	145	83	123	117	96	87	123	102		day1	ns	>0.9999
	MCAO-cyp46a1-8	15	6	9	10	35	67	39	47	43	70	89	67.3333	89	65	82	78.6667	109	96	102	102.333	133	116	132	127	121	137	167	141.667		day7	ns	>0.9999
	MCAO-cyp46a1-9	21	11	32	21.3333	56	92	15	54.3333	65	146	60	90.3333	39	67	151	85.6667	77	89	112	92.6667	121	91	125	112.333	71	102	85	86		day14	ns	>0.9999
	MCAO-cyp46a1-10	34	10	7	17	75	77	72	74.6667	24	98	65	62.3333	98	49	76	74.3333	76	132	132	113.333	76	112	98	95.3333	127	97	158	127.333		day28	ns	0.5058
	MCAO-cyp46a1-11	22	34	27	27.6667	92	83	70	81.6667	25	67	98	63.3333	101	107	64	90.6667	102	87	134	107.667	167	89	132	129.333	87	132	115	111.333		day42	ns	0.3727
	MCAO-cyp46a1-12	24	57	81	54	13	103	82	66	110	83	143	112	89	109	123	107	77	158	107	114	117	102	98	105.667	178	96	102	125.333		day56	ns	0.1279
	MCAO-cyp46a1-13	43	55	67	55	67	43	21	43.6667	56	79	104	79.6667	78	103	143	108	89	103	132	108	123	112	102	112.333	105	92	76	91		day74	*	0.03
	MCAO-cyp46a1-14	18	45	14	25.6667	16	78	54	49.3333	35	67	98	66.6667	129	87	72	96	69	107	102	92.6667	76	86	126	96	134	116	132	127.333
	MCAO-cyp46a1-15	12	23	19	18	23	45	71	46.3333	86	107	99	97.3333	89	67	98	84.6667	132	105	143	126.667	98	100	99	99	132	91	165	129.333
	MCAO-cyp46a1-16	24	9	18	17	23	45	41	36.3333	68	123	78	89.6667	122	98	76	98.6667	78	88	103	89.6667	124	112	102	112.667	146	132	121	133
	Control group
	Control-1	54	23	19	32	45	65	51	53.6667	97	102	65	88	102	87	67	85.3333	87	65	98	83.3333	94	115	145	118	93	98	90	93.6667
	Control-2	15	19	33	22.3333	21	33	34	29.3333	19	31	22	24	65	76	71	70.6667	132	54	63	83	132	78	98	102.667	89	123	133	115
	Control-3	34	21	13	22.6667	56	38	76	56.6667	49	89	72	70	99	121	103	107.667	121	89	105	105	101	96	152	116.333	104	89	137	110
	Control-4	28	9	7	14.6667	35	97	105	79	34	55	67	52	34	51	67	50.6667	128	58	59	81.6667	98	87	45	76.6667	135	125	104	121.333
	Control-5	44	12	24	26.6667	34	87	53	58	13	45	27	28.3333	33	56	73	54	75	98	103	92	98	89	123	103.333	87	134	129	116.667
	Control-6	5	11	17	11	45	57	38	46.6667	17	67	76	53.3333	98	65	88	83.6667	114	132	98	114.667	143	113	93	116.333	130	76	113	106.333
	Control-7	16	12	18	15.3333	36	54	96	62	78	68	105	83.6667	54	52	67	57.6667	101	143	93	112.333	67	73	99	79.6667	45	38	76	53
	Control-8	12	9	23	14.6667	54	76	89	73	40	49	67	52	78	88	96	87.3333	97	74	71	80.6667	78	98	112	96	135	111	98	114.667
	Control-9	11	27	21	19.6667	44	40	34	39.3333	57	68	54	59.6667	31	32	44	35.6667	59	102	145	102	98	112	134	114.667	130	86	71	95.6667
	Control-10	7	23	41	23.6667	56	34	76	55.3333	88	112	54	84.6667	54	78	85	72.3333	54	123	37	71.3333	102	112	123	112.333	102	94	53	83
	Control-11	35	18	21	24.6667	46	53	81	60	132	108	78	106	134	102	143	126.333	134	97	124	118.333	87	98	89	91.3333	65	98	87	83.3333
	Control-12	54	32	18	34.6667	34	56	67	52.3333	87	112	106	101.667	77	42	69	62.6667	86	76	125	95.6667	117	76	54	82.3333	113	110	77	100
	Control-13	23	44	56	41	24	39	103	55.3333	78	96	65	79.6667	102	65	71	79.3333	122	67	83	90.6667	45	51	96	64	96	78	117	97

## Sheet: Fig. 6d
		Foot-Fault test									Two-way ANOVA with Bonferroni's multiple comparisons test	Summary	Adjusted P Value
	Cyp46a1 KI group	day1	day7	day14	da28	day42	day56	day74
	MCAO-cyp46a1-1	9	7	6	3	3	3	2			Cyp46a1 KI vs. Control
	MCAO-cyp46a1-2	18	12	9	2	0	2	2
	MCAO-cyp46a1-3	14	14	9	1	1	3	1			day1	ns	0.8137
	MCAO-cyp46a1-4	19	6	5	1	5	3	3			day7	ns	0.2646
	MCAO-cyp46a1-5	23	14	9	2	3	2	4			day14	ns	0.2338
	MCAO-cyp46a1-6	14	11	8	2	3	3	2			day28	**	0.0039
	MCAO-cyp46a1-7	16	4	4	2	1	1	1			day42	*	0.017
	MCAO-cyp46a1-8	15	8	6	4	4	1	2			day56	**	0.0033
	MCAO-cyp46a1-9	21	10	7	3	2	0	1			day74	*	0.0278
	MCAO-cyp46a1-10	9	5	4	5	2	2	2
	MCAO-cyp46a1-11	12	4	4	2	3	1	0
	MCAO-cyp46a1-12	19	8	6	2	3	2	2
	MCAO-cyp46a1-13	16	9	5	1	3	2	0
	MCAO-cyp46a1-14	17	5	4	2	4	1	3
	MCAO-cyp46a1-15	11	6	7	2	5	2	3
	MCAO-cyp46a1-16	18	13	6	5	4	3	2
	Control group
	Control-1	15	10	6	6	5	5	2
	Control-2	17	8	8	3	1	5	3
	Control-3	18	12	9	7	10	4	7
	Control-4	14	16	8	3	5	4	3
	Control-5	15	9	6	6	5	2	2
	Control-6	10	8	7	7	7	3	4
	Control-7	14	14	9	3	5	5	2
	Control-8	14	12	10	4	8	3	4
	Control-9	10	8	8	10	7	5	4
	Control-10	9	10	7	5	3	5	3
	Control-11	15	14	12	9	9	9	8
	Control-12	11	9	6	5	4	4	4
	Control-13	15	13	5	3	4	2	3

## Sheet: Fig. 6e
		Y maze
	Cyp46a1 KI group	times of novel arm	total	ratio(%)
	MCAO-cyp46a1-1	5	11	45.4545		Unpaired t test
	MCAO-cyp46a1-2	7	18	38.8889		P value	<0.0001
	MCAO-cyp46a1-3	4	9	44.4444		P value summary	****
	MCAO-cyp46a1-4	13	33	39.3939		Significantly different (P < 0.05)?	Yes
	MCAO-cyp46a1-5	6	16	37.5		One- or two-tailed P value?	Two-tailed
	MCAO-cyp46a1-6	11	24	45.8333
	MCAO-cyp46a1-7	8	21	38.0952
	MCAO-cyp46a1-8	8	19	42.1053
	MCAO-cyp46a1-9	4	11	36.3636
	MCAO-cyp46a1-10	8	18	44.4444
	MCAO-cyp46a1-11	3	8	37.5
	MCAO-cyp46a1-12	7	20	35
	MCAO-cyp46a1-13	5	12	41.6667
	MCAO-cyp46a1-14	6	13	46.1538
	MCAO-cyp46a1-15	6	16	37.5
	MCAO-cyp46a1-16	9	23	39.1304
	Control group
	Control-1	6	19	31.5789
	Control-2	5	14	35.7143
	Control-3	6	18	33.3333
	Control-4	5	13	38.4615
	Control-5	2	7	28.5714
	Control-6	7	20	35
	Control-7	4	13	30.7692
	Control-8	4	10	40
	Control-9	6	20	30
	Control-10	4	12	33.3333
	Control-11	4	13	30.7692
	Control-12	5	15	33.3333
	Control-13	4	16	25

## Sheet: Fig. 6f
		Novel object recognition
	Cyp46a1 KI group	times of novel thing	times of old thing	total	ratio(%)
	MCAO-cyp46a1-1	9	4	13	69.23		Unpaired t test
	MCAO-cyp46a1-2	11	6	17	64.71		P value	<0.0001
	MCAO-cyp46a1-3	5	2	7	71.43		P value summary	****
	MCAO-cyp46a1-4	4	5.7	9.7	41.24		Significantly different (P < 0.05)?	Yes
	MCAO-cyp46a1-5	3	0.5	3.5	85.71		One- or two-tailed P value?	Two-tailed
	MCAO-cyp46a1-6	7	5	12	58.33
	MCAO-cyp46a1-7	12	2	14	85.71
	MCAO-cyp46a1-8	15	7	22	68.18
	MCAO-cyp46a1-9	9	2	11	81.82
	MCAO-cyp46a1-10	7	2.5	9.5	73.68
	MCAO-cyp46a1-11	2	1	3	66.67
	MCAO-cyp46a1-12	5.7	3.12	8.82	64.63
	MCAO-cyp46a1-13	7	2	9	77.78
	MCAO-cyp46a1-14	10.5	7	17.5	60
	MCAO-cyp46a1-15	13	3.5	16.5	78.79
	MCAO-cyp46a1-16	9	3	12	75
	Control group
	Control-1	1.32	3.9	5.2	25.38
	Control-2	5.3	8	13.3	39.85
	Control-3	8.8	7.8	16.6	53.01
	Control-4	1	1.12	2.12	47.17
	Control-5	6.5	4	10.5	61.9
	Control-6	4.39	4	8.39	52.32
	Control-7	3	3	6	50
	Control-8	1.8	1.6	3.4	52.94
	Control-9	2.3	1.75	4.05	56.79
	Control-10	4	4.9	8.9	44.94
	Control-11	4	4.5	8.5	47.06
	Control-12	1.7	1.6	3.3	51.52
	Control-13	3	3	6	50

## Sheet: Fig. 6h
		lesion volume
	Cyp46a1 KI group	total volume	ventricular volume	parenchyma volume		total volume	ventricular volume	parenchyma volume		T2 infarct volume		lesion volume(mm^3)			Cyp46a1 KI group	Control group
	MCAO-cyp46a1-1	148.3	3.655	144.645		121.5	5.439	116.061		0.354		28.938			28.938	32.9085		Unpaired t test
	MCAO-cyp46a1-2	155.9	2.441	153.459		130.4	5.93	124.47		3.928		32.917			32.917	58.165		P value	0.012
	MCAO-cyp46a1-3	160.2	3.291	156.909		119.5	5.864	113.636		6.299		49.572			49.572	66.381		P value summary	*
	MCAO-cyp46a1-4	160.3	2.632	157.668		145	4.336	140.664		0.03		17.034			17.034	21.0697		Significantly different (P < 0.05)?	Yes
	MCAO-cyp46a1-5	155.2	2.339	152.861		132.5	6.426	126.074		1.27		28.057			28.057	44.554		One- or two-tailed P value?	Two-tailed
	MCAO-cyp46a1-6	162.4	1.858	160.542		117.9	5.459	112.441		11.53		59.631			59.631	43.522
	MCAO-cyp46a1-7	142.4	1.934	140.466		122.6	3.799	118.801		4.397		26.062			26.062	52.522
	MCAO-cyp46a1-8	132.1	3.22	128.88		98.31	14.88	83.43		1.765		47.215			47.215	94.16
	MCAO-cyp46a1-9	149.4	2.085	147.315		115.4	2.485	112.915		8.784		43.184			43.184	42.974
	MCAO-cyp46a1-10	148.8	2.507	146.293		130.4	5.293	125.107		0.2539		21.4399			21.4399	45.453
	MCAO-cyp46a1-11	141.9	2.383	139.517		127.1	6.184	120.916		0.144		18.745			18.745	69.081
	MCAO-cyp46a1-12	127.2	3.066	124.134		92.91	7.566	85.344		25.74		64.53			64.53	44.614
	MCAO-cyp46a1-13	153.3	4.167	149.133		112.5	13.48	99.02		8.403		58.516			58.516	72.962
	MCAO-cyp46a1-14	144.5	2.305	142.195		130.7	4.236	126.464		0.01		15.741			15.741
	MCAO-cyp46a1-15	159	3.323	155.677		145	4.48	140.52		0.01		15.167			15.167
	MCAO-cyp46a1-16	158.8	2.112	156.688		131.4	5.16	126.24		3.926		34.374			34.374
	Control group
	Control-1	144.5	0.4858	144.014		118.2	6.711	111.489		0.3833		32.9085
	Control-2	149.7	2.151	147.549		106.2	4.116	102.084		12.7		58.165
	Control-3	159.3	3.845	155.455		107.7	7.146	100.554		11.48		66.381
	Control-4	139.6	2.151	137.449		120.4	3.862	116.538		0.1587		21.0697
	Control-5	145	1.902	143.098		106.5	6.794	99.706		1.162		44.554
	Control-6	125.3	4.924	120.376		93.78	9.377	84.403		7.549		43.522
	Control-7	146.8	1.65	145.15		106	4.243	101.757		9.129		52.522
	Control-8	165	1.362	163.638		111.3	3.182	108.118		38.64		94.16
	Control-9	149	2.913	146.087		112.6	4.382	108.218		5.105		42.974
	Control-10	162.7	2.112	160.588		124	2.566	121.434		6.299		45.453
	Control-11	165.4	2.454	162.946		118.8	3.525	115.275		21.41		69.081
	Control-12	154.8	2.317	152.483		116.8	4.043	112.757		4.888		44.614
	Control-13	153.6	2.947	150.653		110.4	5.239	105.161		27.47		72.962

## Sheet: Fig. 6j
		1				2				3				mean
	Cyp46a1 KI group	contralateral area	ipsilateral area	lose area of MBP(µm^2)		contralateral area	ipsilateral area	lose area of MBP(µm^2)		contralateral area	ipsilateral area	lose area of MBP(µm^2)		lose area of MBP(mm^2)			Cyp46a1 KI group	Control group
	MCAO-cyp46a1-1	4.9696e+06	1.84207e+06	3.12752e+06		4.32717e+06	2.18998e+06	2.13719e+06		4.69627e+06	1.63258e+06	3.06368e+06		2.77613			2.77613	3.13969		Unpaired t test
	MCAO-cyp46a1-2	4.8222e+06	2.70293e+06	2.11927e+06		4.89293e+06	2.30971e+06	2.58322e+06		5.09761e+06	2.47048e+06	2.62713e+06		2.44321			2.44321	4.36332		P value	0.0011
	MCAO-cyp46a1-3	5.33127e+06	2.02394e+06	3.30733e+06		5.15889e+06	2.07247e+06	3.08642e+06		5.18769e+06	1.93575e+06	3.25194e+06		3.21523			3.21523	3.29467		P value summary	**
	MCAO-cyp46a1-4	4.96343e+06	3.49697e+06	1.46645e+06		4.30838e+06	2.67358e+06	1.6348e+06		4.20639e+06	2.65342e+06	1.55296e+06		1.5514			1.5514	2.0156		Significantly different (P < 0.05)?	Yes
	MCAO-cyp46a1-5	4.19162e+06	2.08213e+06	2.10949e+06		4.21369e+06	2.12253e+06	2.09116e+06		4.45789e+06	2.12253e+06	2.33536e+06		2.17867			2.17867	3.72607		One- or two-tailed P value?	Two-tailed
	MCAO-cyp46a1-6	4.51925e+06	2.68059e+06	1.83867e+06		4.77884e+06	2.9078e+06	1.87104e+06		4.91249e+06	3.06677e+06	1.84572e+06		1.85181			1.85181	3.32474
	MCAO-cyp46a1-7	4.81198e+06	2.65598e+06	2.156e+06		4.61329e+06	2.45397e+06	2.15931e+06		4.66891e+06	2.4692e+06	2.19972e+06		2.17168			2.17168	3.17193
	MCAO-cyp46a1-8	4.47855e+06	1.2232e+06	3.25536e+06		4.5207e+06	2.36808e+06	2.15262e+06		4.69781e+06	2.02808e+06	2.66972e+06		2.69257			2.69257	4.30798
	MCAO-cyp46a1-9	4.21915e+06	1.52705e+06	2.6921e+06		4.00232e+06	1.54049e+06	2.46183e+06		3.99713e+06	1.49138e+06	2.50575e+06		2.55323			2.55323	2.90606
	MCAO-cyp46a1-10	4.67647e+06	2.65984e+06	2.01664e+06		4.87434e+06	2.75339e+06	2.12095e+06		4.65296e+06	2.59014e+06	2.06282e+06		2.0668			2.0668	3.55312
	MCAO-cyp46a1-11	5.05623e+06	2.24663e+06	2.8096e+06		4.80129e+06	2.27044e+06	2.53086e+06		4.69348e+06	2.01126e+06	2.68222e+06		2.67423			2.67423
	MCAO-cyp46a1-12	5.18185e+06	2.14691e+06	3.03493e+06		4.68921e+06	1.91152e+06	2.77769e+06		5.21353e+06	2.02552e+06	3.18802e+06		3.00021			3.00021
	Control group
	Control-1	5.63638e+06	2.5324e+06	3.10398e+06		5.79613e+06	2.22025e+06	3.57588e+06		5.48533e+06	2.74614e+06	2.7392e+06		3.13969
	Control-2	5.95919e+06	1.36177e+06	4.59742e+06		5.33717e+06	1.31246e+06	4.02471e+06		5.76908e+06	1.30126e+06	4.46782e+06		4.36332
	Control-3	4.21166e+06	1.31837e+06	2.89329e+06		5.19034e+06	936815	4.25353e+06		3.9009e+06	1.1637e+06	2.73721e+06		3.29467
	Control-4	3.35291e+06	2.14741e+06	1.20549e+06		4.48986e+06	2.376e+06	2.11386e+06		4.69358e+06	1.96614e+06	2.72744e+06		2.0156
	Control-5	5.1685e+06	1.8788e+06	3.2897e+06		5.86914e+06	1.71884e+06	4.1503e+06		5.64603e+06	1.90782e+06	3.73821e+06		3.72607
	Control-6	4.38707e+06	1.29422e+06	3.09285e+06		4.83263e+06	1.25053e+06	3.5821e+06		4.51274e+06	1.21346e+06	3.29928e+06		3.32474
	Control-7	4.64342e+06	1.32212e+06	3.3213e+06		4.86692e+06	1.8257e+06	3.04122e+06		4.67891e+06	1.52562e+06	3.15329e+06		3.17193
	Control-8	4.8454e+06	680916	4.16448e+06		4.98684e+06	859642	4.1272e+06		5.33719e+06	704928	4.63226e+06		4.30798
	Control-9	4.90934e+06	1.77245e+06	3.13689e+06		4.15494e+06	1.6394e+06	2.51554e+06		4.77443e+06	1.70868e+06	3.06575e+06		2.90606
	Control-10	4.72152e+06	1.14237e+06	3.57915e+06		4.87064e+06	1.34354e+06	3.5271e+06		4.90616e+06	1.35255e+06	3.55361e+06		3.55312

## Sheet: Fig. 6l
	Control group	Cyp46a1 KI group
	0.870968	0.75873		Unpaired t test
	0.8753	0.642857		P value	<0.0001
	0.83871	0.73913		P value summary	****
	0.788136	0.75463		Significantly different (P < 0.05)?	Yes
	0.852349	0.841837		One- or two-tailed P value?	Two-tailed
	0.741294	0.675105
	0.694561	0.615625
	0.812349	0.758442
	0.903367	0.751366
	0.867008	0.791024
	0.791878	0.730038
	0.875954	0.865815
	0.863014	0.693114
	0.815574	0.796093
	0.899701	0.753704
	0.908027	0.775676
	0.899654	0.630522
	0.762162	0.804938
	0.824017	0.819216
	0.793396	0.630094
	0.923225	0.680965
	0.708628	0.689295
	0.935259	0.802139
	0.860182	0.660237
	0.94274	0.810865
	0.94695	0.529595
	0.861631	0.864198
	0.862724	0.517928
	0.863517	0.489842
	0.889503	0.828162
	0.946319	0.859956
	0.772727	0.627604
	0.779032	0.748908
	0.935401	0.885057
	0.887324	0.805861
	0.849817	0.774086
	0.98486	0.820734
	0.884932	0.825607
	0.76435	0.814947
	0.86383	0.811215
	0.888535	0.84498
	0.886029	0.727928
	0.953058	0.759124
	0.879473	0.898406
	0.665563	0.800613
	0.841918	0.681898
	0.853982	0.734525
	0.823105	0.706751
	0.836461	0.811215
	0.827977	0.84498
	0.866667	0.727928
	0.746167	0.759124
	0.904085	0.898406
	0.812785	0.800613
	0.980556	0.681898
	0.930836	0.734525
	0.900243	0.706751
	0.807407	0.705078
	0.86803	0.706783
	0.814961	0.671958
	0.719745	0.737101
	0.908475	0.651515
	0.769663	0.723824
	0.849873	0.685654
	0.84	0.764072
	0.796825	0.680688
	0.773399	0.819182
	0.79661	0.82199
	0.948845	0.873638
	0.875556	0.796581
	0.852273	0.778878
	0.900741	0.715152
	0.88309	0.791845
	0.896694	0.797251
	0.822222	0.887202
	0.864583	0.710938
	0.883803	0.77573
	0.940053	0.784047
	0.909592	0.64977
	0.705882	0.767196
	0.882704	0.656878
	0.940184	0.716292
	0.778547	0.746429
	0.938316	0.826406
	0.907865	0.720524
	0.793605	0.840796
	0.878521	0.813861
	0.804878	0.816434
	0.914894	0.852807
	0.954545	0.761506
	0.880682	0.766436
	0.86755	0.773256
	0.761702	0.77027
	0.971429	0.727592
	0.796545	0.610811
	0.704	0.73236
	0.801676	0.754717
	0.929134	0.820593
		0.839247
		0.825
		0.756972
		0.785455
		0.846416
		0.953431
		0.67

## Sheet: Fig. 6n
		Cyp46a1 KI group	Control group
		14.6415	48.0959		Unpaired t test
		15.0652	72.977		P value	<0.0001
		32.5921	41.0908		P value summary	****
		32.5632	74.2505		Significantly different (P < 0.05)?	Yes
		21.5761	72.0148		One- or two-tailed P value?	Two-tailed
		42.153	80.2071
		25.7235	55.9507
		33.3548	62.3724
		12.5449	54.6314
		17.7585	62.3994
		14.0382
		24.6826
