# Supplementary material for: Cholesterol metabolic reprogramming mediates microglia-induced chronic neuroinflammation and hinders neurorestoration following stroke
Source: Nat Metab. 2025 Sep 23;7(10):2099–116. doi: 10.1038/s42255-025-01379-7 (PMC12552130; doi:10.1038/s42255-025-01379-7)
Supplement: Supplementary file 12 — Statistical Source Data [file 42255_2025_1379_MOESM12_ESM.xlsx]

## Sheet: Fig. 7c
	animal ID	Foot-Fault test
	MCAO-EFV group	day1	day7	day14	day28	day 56	day 74
	MCAO-EFV-1	9	7	11	10	4	2
	MCAO-EFV-2	18	12	12	5	7	2		Two-way ANOVA with Bonferroni's multiple comparisons test	Summary	Adjusted P Value
	MCAO-EFV-3	14	14	14	7	2	4
	MCAO-EFV-4	19	6	6	5	2	5		MCAO-EFV vs. MCAO-V
	MCAO-EFV-5	23	14	7	3	7	3		day1	ns	>0.9999
	MCAO-EFV-6	14	11	11	3	2	3		day7	ns	>0.9999
	MCAO-EFV-7	16	4	13	4	3	4		day14	ns	>0.9999
	MCAO-EFV-8	15	9	10	3	3	3		day28	*	0.0153
	MCAO-V group								day56	*	0.0347
	MCAO-V-1	15	10	7	10	9	8		day74	*	0.0223
	MCAO-V-2	17	8	6	5	9	8
	MCAO-V-3	18	12	16	15	4	4
	MCAO-V-4	14	16	5	10	6	7
	MCAO-V-5	15	9	9	14	13	5
	MCAO-V-6	10	8	12	14	6	3
	MCAO-V-7	14	14	10	8	8	7
	MCAO-V-8	14	12	9	9	7	6

## Sheet: Fig. 7d
	animal ID	Rotarod test
	MCAO-EFV group	day1				day7				day14				day28				day 56				day 74
	MCAO-EFV-1	67	49	32	49.33	35	81	142	86	152	216	118	162	135	154	133	140.67	109	112	163	128	117	146	122	128.33
	MCAO-EFV-2	4	61	74	46.33	3	34	107	48	121	141	131	131	110	89	115	104.67	101	97	134	110.67	124	108	125	119
	MCAO-EFV-3	2	61	74	45.67	32	1	49	27.33	109	90	201	133.33	78	78	111	89	76	145	132	117.67	97	125	172	131.33
	MCAO-EFV-4	44	56	12	37.33	106	110	108	108	70	94	41	68.33	83	92	106	93.67	91	99	99	96.33	100	107	141	116
	MCAO-EFV-5	6	15	19	13.33	45	67	35	49	19	15	86	40	140	181	170	163.67	76	132	155	121	113	134	154	133.67
	MCAO-EFV-6	5	4	4	4.33	41	46	94	60.33	30	155	175	120	104	121	107	110.67	94	126	166	128.67	129	132	98	119.67
	MCAO-EFV-7	59	25	78	54	12	96	77	61.67	15	130	157	100.67	123	112	123	119.33	148	157	143	149.33	105	67	176	116
	MCAO-EFV-8	6	43	48	32.33	8	76	90	58	2	38	26	22	143	103	176	140.67	165	131	121	139	99	154	166	139.67
	MCAO-V group
	MCAO-V-1	8	13	8	9.67	15	28	29	24	124	123	113	120	50	49	36	45	104	97	112	104.33	93	98	90	93.67
	MCAO-V-2	10	5	16	10.33	18	11	18	15.67	10	135	115	86.67	66	50	85	67	126	87	93	102	89	123	133	115
	MCAO-V-3	8	21	33	20.67	16	16	7	13	60	12	98	56.67	80	64	51	65	91	108	97	98.6667	101	86	134	107
	MCAO-V-4	10	23	41	24.67	11	26	10	15.67	103	161	233	165.67	66	61	49	58.67	99	89	136	108	119	109	88	105.333
	MCAO-V-5	7	26	12	15	227	101	191	173	16	30	11	19	117	93	89	99.67	108	112	121	113.67	87	134	129	116.67
	MCAO-V-6	47	87	175	103	48	83	120	83.67	5	6	8	6.33	106	106	64	92	113	132	95	113.33	130	76	113	106.33
	MCAO-V-7	24	38	51	31	124	118	112	118	5	9	4	6	152	216	118	162	98	136	92	108.67	45	38	76	53
	MCAO-V-8	7	86	118	70.33	31	11	92	44.67	22	29	74	41.67	121	141	131	131	67	73	123	87.67	115	91	78	94.6667
			MCAO-EFV									MCAO-V
		day1	49.33	46.33	45.67	37.33	13.33	4.33	54	32.33		9.66667	10.3333	20.6667	24.6667	15	103	31	70.3333
		day7	86	48	27.33	108	49	60.33	61.67	58		24	15.6667	13	15.6667	173	83.6667	118	44.6667
		day14	162	131	133.33	68.33	40	120	100.67	22		120	86.6667	56.6667	165.667	19	6.33333	6	41.6667
		day28	140.67	104.67	89	93.67	163.67	110.67	119.33	140.67		45	67	65	58.6667	99.6667	92	162	131
		day56	128	110.67	117.67	96.33	121	128.67	149.33	139		104.333	102	98.6667	108	113.667	113.333	108.667	87.6667
		day74	128.333	119	131.333	116	133.667	119.667	116	139.667		93.6667	115	107	105.333	116.667	106.333	53	94.6667
		Two-way ANOVA with Bonferroni's multiple comparisons test		Summary	Adjusted P Value
		MCAO-EFV vs. MCAO-V
		day1		ns	>0.9999
		day7		ns	>0.9999
		day14		ns	>0.9999
		day28		ns	0.5841
		day56		ns	0.0842
		day74		*	0.0447

## Sheet: Fig. 7e
	animal ID	Y maze
	MCAO-EFV group	times of novel arm	total	ratio(%)
	MCAO-EFV-1	9	17	52.9412
	MCAO-EFV-2	4	10	40
	MCAO-EFV-3	1	3	33.3333			MCAO-V	MCAO-EFV
	MCAO-EFV-4	4	11	36.3636			30	52.9412
	MCAO-EFV-5	6	13	46.1538			46.6667	40		Unpaired t test
	MCAO-EFV-6	15	32	46.875			0	33.3333		P value			0.0079
	MCAO-EFV-7	12	28	42.8571			25	36.3636		P value summary			**
	MCAO-EFV-8	15	32	46.875			20	46.1538		Significantly different (P < 0.05)?			Yes
	MCAO-V group						27.2727	46.875		One- or two-tailed P value?			Two-tailed
	MCAO-V-1	3	10	30			35.2941	42.8571
	MCAO-V-2	7	15	46.6667			31.0345	46.875
	MCAO-V-3	0	1	0
	MCAO-V-4	3	12	25
	MCAO-V-5	1	5	20
	MCAO-V-6	3	11	27.2727
	MCAO-V-7	6	17	35.2941
	MCAO-V-8	9	29	31.0345

## Sheet: Fig. 7f
	animal ID	Novel object recognition
	MCAO-EFV group	new	old	total	ratio(%)
	MCAO-EFV-1	9	2	11	81.8182
	MCAO-EFV-2	28	20	48	58.3333			MCAO-V	MCAO-EFV
	MCAO-EFV-3	11	5	16	68.75			35.2941	81.8182
	MCAO-EFV-4	40	9	49	81.6327			44	58.3333		Unpaired t test
	MCAO-EFV-5	14	4	18	77.7778			63.6364	68.75		P value			0.0001
	MCAO-EFV-6	43	18	61	70.4918			0	81.6327		P value summary			***
	MCAO-EFV-7	31	13	44	70.4545			26.087	77.7778		Significantly different (P < 0.05)?			Yes
	MCAO-EFV-8	31	13	44	70.4545			40	70.4918		One- or two-tailed P value?			Two-tailed
	MCAO-V group							35.2941	70.4545
	MCAO-V-1	12	22	34	35.2941			44	70.4545
	MCAO-V-2	11	14	25	44
	MCAO-V-3	7	4	11	63.6364
	MCAO-V-4	0	3	3	0
	MCAO-V-5	6	17	23	26.087
	MCAO-V-6	2	3	5	40
	MCAO-V-7	12	22	34	35.2941
	MCAO-V-8	11	14	25	44

## Sheet: Fig. 7h
		lesion volume（mm^3）
	animal ID	contralateral				ipsilateral
		total volume	ventricular volume	parenchyma volume		total volume	ventricular volume	parenchyma volume		T2 infarct volume		lesion volume
	MCAO-EFV group
	MCAO-EFV-1	150.7	0.9766	149.723		112.2	2.408	109.792		27.84		67.7714			MCAO-V	MCAO-EFV
	MCAO-EFV-2	157.7	2.666	155.034		125.7	4.131	121.569		7.902		41.367			56.949	67.7714
	MCAO-EFV-3	166.3	3.589	162.711		114	7.602	106.398		8.533		64.846			85.14	64.846		Unpaired t test
	MCAO-EFV-4	156.1	3.506	152.594		120.6	2.911	117.689		4.068		38.973			50.839	38.973		P value			0.0196
	MCAO-EFV-5	157.8	4.143	153.657		121.8	5.007	116.793		16.19		53.054			72.523	58.609		P value summary			*
	MCAO-EFV-6	145.7	2.136	143.564		94.15	4.782	89.368		4.413		58.609			73.952	56.985		Significantly different (P < 0.05)?			Yes
	MCAO-EFV-7	148.8	1.251	147.549		104.3	4.123	100.177		9.613		56.985			80.744	41.367		One- or two-tailed P value?			Two-tailed
	MCAO-EFV-8	156.3	4.08	152.22		124.3	5.281	119.019		7.708		40.909			53.27	53.054
	MCAO-V group														80.369	40.909
	MCAO-V-1	149.2	6.641	142.559		111.1	10.13	100.97		15.36		56.949
	MCAO-V-2	158	2.847	155.153		96.31	5.707	90.603		20.59		85.14
	MCAO-V-3	148.6	1.245	147.355		108.4	3.583	104.817		8.301		50.839
	MCAO-V-4	161	1.337	159.663		104.9	3.65	101.25		14.11		72.523
	MCAO-V-5	163	3	160		106.7	5.142	101.558		15.51		73.952
	MCAO-V-6	155.9	1.685	154.215		106.3	4.749	101.551		28.08		80.744
	MCAO-V-7	141.8	1.196	140.604		122.8	2.586	120.214		32.88		53.27
	MCAO-V-8	141.6	2.329	139.271		98.81	2.998	95.812		36.91		80.369

## Sheet: Fig. 7j
		1				2				3				mean
	animal ID	contralateral area	ipsilateral area	lose area of MBP(mm^2)		contralateral area	ipsilateral area	lose area of MBP(mm^2)		contralateral area	ipsilateral area	lose area of MBP(mm^2)		lose area of MBP(mm^2)
	MCAO-EFV group
	MCAO-EFV-1	4.06	2.11	1.95		3.9	1.98	1.92		4.12	2.12	2		1.95667			MCAO-V	MCAO-EFV
	MCAO-EFV-2	4.98	2.7	2.28		5.21	2.72	2.49		4.65	2.65	2		2.25667			2.31333	1.95667		Unpaired t test
	MCAO-EFV-3	5.5	2.6	2.9		5.1	2.4	2.7		5.3	2.52	2.78		2.79333			3.59	2.25667		P value			0.0103
	MCAO-EFV-4	5.2	2.1	3.1		5.01	2.2	2.81		5.32	2.01	3.31		3.07333			2.21667	2.79333		P value summary			*
	MCAO-EFV-5	5.3	3.15	2.15		5.06	2.99	2.07		4.89	2.71	2.18		2.13333			3.28	3.07333		Significantly different (P < 0.05)?			Yes
	MCAO-EFV-6	4.8	4.1	0.7		5.02	4.39	0.63		4.97	4.2	0.77		0.7			3.22	2.13333		One- or two-tailed P value?			Two-tailed
	MCAO-EFV-7	4.9	3.2	1.7		5.01	3.33	1.68		4.87	3.1	1.77		1.71667			2.53667	0.7
	MCAO-EFV-8	4.67	3.12	1.55		5.06	2.99	2.07		4.78	2.98	1.8		1.80667			3.82667	1.71667
	MCAO-V group																3.35	1.80667
	MCAO-V-1	4.7	2.9	1.8		4.96	2.34	2.62		5.22	2.7	2.52		2.31333
	MCAO-V-2	5.5	1.9	3.6		5.2	1.78	3.42		5.42	1.67	3.75		3.59
	MCAO-V-3	4.65	3	1.65		5.08	2.32	2.76		4.69	2.45	2.24		2.21667
	MCAO-V-4	4.99	1.7	3.29		5.16	1.86	3.3		5.07	1.82	3.25		3.28
	MCAO-V-5	5.57	2.56	3.01		5.79	2.39	3.4		5.73	2.48	3.25		3.22
	MCAO-V-6	4.72	2.12	2.6		4.4	1.71	2.69		4.34	2.02	2.32		2.53667
	MCAO-V-7	5.8	2	3.8		5.65	1.8	3.85		5.86	2.03	3.83		3.82667
	MCAO-V-8	6	2.6	3.4		5.4	2.3	3.1		5.7	2.15	3.55		3.35

## Sheet: Fig. 7l
	MCAO-V	MCAO-EFV
	0.866365	0.702381
	0.693811	0.630081
	0.853012	0.794958		Unpaired t test
	0.891709	0.795953		P value	<0.0001
	0.92336	0.692982		P value summary	****
	0.824818	0.686975		Significantly different (P < 0.05)?	Yes
	0.955145	0.612903		One- or two-tailed P value?	Two-tailed
	0.943089	0.612275
	0.953982	0.563025
	0.849206	0.769976
	0.926396	0.735294
	0.820862	0.594901
	0.823684	0.811024
	0.880597	0.815362
	0.764268	0.685185
	0.901961	0.774678
	0.585752	0.828306
	0.723849	0.757724
	0.956386	0.614931
	0.733645	0.778638
	0.947761	0.759644
	0.951681	0.674497
	0.777328	0.789773
	0.772727	0.896725
	0.923469	0.891509
	0.913208	0.70282
	0.907631	0.779703
	0.861446	0.666081
	0.959155	0.765909
	0.842254	0.766497
	0.734234	0.765343
	0.807512	0.800766
	0.851735	0.832041
	0.75	0.699588
	0.900352	0.794554
	0.798034	0.65748
	0.848148	0.766667
	0.951821	0.856574
	0.815851	0.829268
	0.952475	0.808664
	0.967354	0.792254
	0.908219	0.832317
	0.884837	0.917073
	0.837838	0.76129
	0.953737	0.798046
	0.976059	0.768456
	0.924942	0.747934
	0.895522	0.708791
	0.783133	0.761261
	0.947126	0.688427
	0.917197	0.829508
	0.948718	0.520767
	0.897098	0.904196
	0.833935	0.795252
	0.747863	0.867188
	0.952641	0.917266
	0.953247	0.75
	0.882979	0.628821
	0.896473	0.590551
	0.656151	0.767296
	0.913858	0.924747
	0.844993	0.71529
	0.809795	0.641892
	0.949416	0.765472
	0.824034	0.585616
	0.922426	0.794406
	0.843602	0.763994
	0.742981	0.702326
	0.87034	0.60929
	0.91909	0.69687
	0.937425	0.787407
	0.932874	0.725191
	0.897391	0.784024
	0.879195	0.768328
	0.861878	0.68652
	0.83376	0.731563
	0.916914	0.737024
	0.940032	0.760759
		0.828729
		0.712598
		0.845149
		0.79661
		0.708
		0.827128
		0.788235
		0.897764
		0.81854
		0.740838
		0.757764
		0.796651
		0.728395
		0.691293
		0.746594
		0.784566
		0.77381
		0.619355
		0.749347
		0.68254
		0.731293
		0.809231
		0.779661
		0.817365
		0.698113
		0.797909
		0.875256
		0.750685
		0.812987
		0.733728
		0.61747
		0.690987
		0.847095
		0.827586

## Sheet: Fig. 7n
		MVAO-V	MVAO-EFV
		48.4058	54.5444		Unpaired t test
		80.7027	68.9531		P value			0.0021
		78.6651	43.9773		P value summary			**
		66.6724	25.2046		Significantly different (P < 0.05)?			Yes
		66.9352	40.681		One- or two-tailed P value?			Two-tailed
		72.4275	42.9329
		68.2666	51.6672
		97.125	50.1532
