# Supplementary material for: Cholesterol metabolic reprogramming mediates microglia-induced chronic neuroinflammation and hinders neurorestoration following stroke
Source: Nat Metab. 2025 Sep 23;7(10):2099–116. doi: 10.1038/s42255-025-01379-7 (PMC12552130; doi:10.1038/s42255-025-01379-7)
Supplement: Supplementary file 13 — Statistical Source Data [file 42255_2025_1379_MOESM13_ESM.xlsx]

## Sheet: extended data fig. 1d
		No. of ispilateral hemisphere				One-way ANOVA Dunnett's multiple comparisons test	Summary	Adjusted P Value
		Sham	MCAO-30d	MCAO-90d
		800000	1400000	1200000		Sham vs. MCAO-30d	*	0.0121
		600000	1000000	1300000		Sham vs. MCAO-90d	**	0.0066
		750000	1200000	900000
		850000	1050000	1400000
		860000
		945000
