# Supplementary material for: Cholesterol metabolic reprogramming mediates microglia-induced chronic neuroinflammation and hinders neurorestoration following stroke
Source: Nat Metab. 2025 Sep 23;7(10):2099–116. doi: 10.1038/s42255-025-01379-7 (PMC12552130; doi:10.1038/s42255-025-01379-7)
Supplement: Supplementary file 14 — Statistical Source Data [file 42255_2025_1379_MOESM14_ESM.xlsx]

## Sheet: Extended Data Fig.2a
		Sham	MCAO-3d	MCAO-90d		One-way ANOVA with Dunnett's multiple comparisons test		Summary	Adjusted P Value
		167.883	1665.92	3228.52
		129.141	1420.55	3241.43		Sham vs. MCAO-3d		****	<0.0001
		142.055	1265.58	3499.71		Sham vs. MCAO-90d		****	<0.0001

## Sheet: Extended Data Fig.2e
			Sham	MCAO-3d	MCAO-90d		One-way ANOVA with Dunnett's multiple comparisons test		Summary	Adjusted P Value
			0	16.3944	116.45
			0	41.6268	102.228		Sham vs. MCAO-3d		*	0.0286
			0	23.3533	93.638		Sham vs. MCAO-90d		****	<0.0001

## Sheet: Extended Data Fig.2g
		Sham	MCAO-3d	MCAO-90d		One-way ANOVA with Dunnett's multiple comparisons test		Summary	Adjusted P Value
		0	0	955.641
		0	0	800.672		Sham vs. MCAO-3d		ns	>0.9999
		0	0	1046.04		Sham vs. MCAO-90d		****	<0.0001
