# Supplementary material for: Cholesterol metabolic reprogramming mediates microglia-induced chronic neuroinflammation and hinders neurorestoration following stroke
Source: Nat Metab. 2025 Sep 23;7(10):2099–116. doi: 10.1038/s42255-025-01379-7 (PMC12552130; doi:10.1038/s42255-025-01379-7)
Supplement: Supplementary file 15 — Statistical Source Data [file 42255_2025_1379_MOESM15_ESM.xlsx]

## Sheet: Sheet1
		MCAO-V-21d	MCAO-V-60d	MCAO-PLX-21d	MCAO-PLX-60d		Two-way ANOVA with Bonferroni's multiple comparisons test	Summary	Adjusted P Value
		6754	12421	664	1276
		8649.5	12907	1135.5	847.5		MCAO-V-21d vs. MCAO-PLX-21d	****	<0.0001
		8504.5	7100	894	995.5		MCAO-V-60d vs. MCAO-PLX-60d	****	<0.0001
		9294.5	7760	1578	2733.5		MCAO-PLX-21d vs. MCAO-PLX-60d	ns	>0.9999
		7418	6100	162	2200
		8502	10212	1052.5	509.5
		8790	6018.5	1191	2391
		9461	9461.5	3409	859
