# Supplementary material for: Cholesterol metabolic reprogramming mediates microglia-induced chronic neuroinflammation and hinders neurorestoration following stroke
Source: Nat Metab. 2025 Sep 23;7(10):2099–116. doi: 10.1038/s42255-025-01379-7 (PMC12552130; doi:10.1038/s42255-025-01379-7)
Supplement: Supplementary file 16 — Statistical Source Data [file 42255_2025_1379_MOESM16_ESM.xlsx]

## Sheet: Extended Data Fig.4b
		Sham	MCAO-30d	MCAO-90d		One-way ANOVA with Dunnett's multiple comparisons test		Summary	Adjusted P Value
		0	2299.42	2038.12
		0	5043.05	4873.2		Sham vs. MCAO-30d		*	0.0121
		0	4807.88	4233.02		Sham vs. MCAO-90d		*	0.0178

## Sheet: Extended Data Fig.4e
							One-way ANOVA with Dunnett's multiple comparisons test		Summary	Adjusted P Value
		Sham	MCAO-14d	MCAO-30d	MCAO-90d
		0	116.152	98.7963	92.5833		Sham vs. MCAO-14d		****	<0.0001
		0	104.22	102.605	121.98		Sham vs. MCAO-30d		****	<0.0001
		0	108.025	115.844	98.7955		Sham vs. MCAO-90d		****	<0.0001
