# Supplementary material for: Cholesterol metabolic reprogramming mediates microglia-induced chronic neuroinflammation and hinders neurorestoration following stroke
Source: Nat Metab. 2025 Sep 23;7(10):2099–116. doi: 10.1038/s42255-025-01379-7 (PMC12552130; doi:10.1038/s42255-025-01379-7)
Supplement: Supplementary file 17 — Statistical Source Data [file 42255_2025_1379_MOESM17_ESM.xlsx]

## Sheet: Extended Data Fig.5b
		MCAO-V group	percentage(%)		MCAO-PLX vs. MCAO-V
		1	36.7		Unpaired t test
		2	38.1		P value	<0.0001
		3	35.6		P value summary	****
		MCAO-PLX group			Significantly different (P < 0.05)?	Yes
		1	3.32		One- or two-tailed P value?	Two-tailed
		2	3.17
		3	3.67

## Sheet: Extended Data Fig.5c
		MCAO-V group	percentage(%)		MCAO-PLX vs. MCAO-V
		1	1.42048		Unpaired t test
		2	1.4365		P value	0.0043
		3	1.5643		P value summary	**
					Significantly different (P < 0.05)?	Yes
		MCAO-PLX group			One- or two-tailed P value?	Two-tailed
		1	1.73653
		2	1.73888
		3	1.8112

## Sheet: Extended Data Fig.5d
		MCAO-V group	percentage(%)
		1	49.8		MCAO-PLX vs. MCAO-V
		2	43.7		Unpaired t test
		3	44.2		P value	0.0189
					P value summary	*
		MCAO-PLX group			Significantly different (P < 0.05)?	Yes
		1	52.4		One- or two-tailed P value?	Two-tailed
		2	55.3
		3	54.4

## Sheet: Extended Data Fig.5e
		MCAO-V	MCAO-PLX
		6383.89	3351.51		MCAO-PLX vs MCAO-V
		7516.08	2808.4		Unpaired t test
		6040.35	3054.86		P value	<0.0001
		5824.77	1512.16		P value summary	****
		7650.83	3842.09		Significantly different (P < 0.05)?	Yes
		4829.03	3683.55		One- or two-tailed P value?	Two-tailed
		6496.89	2036.52
		5858.02	4926.58

## Sheet: Extended Data Fig.5f
		MCAO-V	MCAO-PLX		MCAO-PLX vs MCAO-V
		2835.08	1397.94		Unpaired t test
		1306.49	1293.42		P value		0.007
		1502.46	1175.84		P value summary		**
		1750.7	1201.97		Significantly different (P < 0.05)?		Yes
		2900.41	810.023		One- or two-tailed P value?		Two-tailed
		1816.02	1215.03
		2312.49	1397.94
		1228.1	1058.26
