# Supplementary material for: Cholesterol metabolic reprogramming mediates microglia-induced chronic neuroinflammation and hinders neurorestoration following stroke
Source: Nat Metab. 2025 Sep 23;7(10):2099–116. doi: 10.1038/s42255-025-01379-7 (PMC12552130; doi:10.1038/s42255-025-01379-7)
Supplement: Supplementary file 18 — Statistical Source Data [file 42255_2025_1379_MOESM18_ESM.xlsx]

## Sheet: Extended Data Fig.8a
			mean
		DMSO group	No. of IBA1+ cells/mm^2		FC vs DMSO
					Unpaired t test
		DMSO-1	115.68		P value	<0.0001
		DMSO-2	88.5602		P value summary	****
		DMSO-3	82.4458		Significantly different (P < 0.05)?	Yes
					One- or two-tailed P value?	Two-tailed
		FC group
		FC-1	1230.97
		FC-2	1137.28
		FC-3	1194.28
		FC-4	1257

## Sheet: Extended Data Fig.8b
			mean
		DMSO group	inury area of MBP(mm^2)		FC vs DMSO
					Unpaired t test
		DMSO-1	0.017923		P value	0.0045
		DMSO-2	0.0460303		P value summary	**
		DMSO-3	0.0280393		Significantly different (P < 0.05)?	Yes
					One- or two-tailed P value?	Two-tailed
		FC group
		FC-1	0.425391
		FC-2	0.304305
		FC-3	0.249574
		FC-4	0.216241
