# Supplementary material for: Cholesterol metabolic reprogramming mediates microglia-induced chronic neuroinflammation and hinders neurorestoration following stroke
Source: Nat Metab. 2025 Sep 23;7(10):2099–116. doi: 10.1038/s42255-025-01379-7 (PMC12552130; doi:10.1038/s42255-025-01379-7)
Supplement: Supplementary file 19 — Statistical Source Data [file 42255_2025_1379_MOESM19_ESM.xlsx]

## Sheet: Extended Data Fig.9b
		Control group	Cyp46a1 KI group
		2.431	24.251		Cyp46a1 KI vs Control
		7.609	26.233		Unpaired t test
		2.076	18.275		P value	<0.0001
		10.652	16.014		P value summary	****
		8.1	20.494		Significantly different (P < 0.05)?	Yes
		7.129	15.757		One- or two-tailed P value?	Two-tailed
		11.392	23.489
		4.075	21.901
		6.503	18.921
		7.464	28.598
		4.306	25.777
		9.388	19.463
		3.111	39.36
		1.621	23.812
		3.908	53.193
		13.348	39.238
		6.452	64.662
		3.347	52.907
		5.019	46.466
		4.103	39.719
		2.559	23.226
		8.124	18.463
		1.418	29.834
		10.952	20.031
		6.314	16.095
		13.181	32.399
		12.047	29.366
		7.36	32.787
		10.057	39.436
		16.084	19.527
		20.599	18.427
		21.942	22.483
		19.397	20.057
		17.16	79.353
		13.789	77.274
			43.699
			41.75
			76.862
			64.727
			33.505
			55.537
			33.126

## Sheet: Extended Data Fig.9e
			Control	Cyp46a1 KI		Cyp46a1 KI vs Control
		1	0	98		Unpaired t test
		2	0	100		P value	<0.0001
		3	0	100		P value summary	****
						Significantly different (P < 0.05)?	Yes
						One- or two-tailed P value?	Two-tailed

## Sheet: Extended Data Fig.9f
		Control group	Cyp46a1 KI group		Cyp46a1 KI vs Control
		1.11791	240.273		Unpaired t test
		0.888187	425.71		P value	0.001
		0.962131	291.873		P value summary	***
		0.948363			Significantly different (P < 0.05)?	Yes
					One- or two-tailed P value?	Two-tailed
